# Supplementary material for: The power of community science to quantify ecological interactions in cities
Source: Sci Rep. 2021 Feb 4;11:3069. doi: 10.1038/s41598-021-82491-y (PMC7862361; doi:10.1038/s41598-021-82491-y)
Supplement: Supplementary file 2 — Supplementary Information 2. [file 41598_2021_82491_MOESM2_ESM.xlsx]

## Sheet: Sheet1
Observation ID	iNaturalist ID	Observer	Date Observed	Time Observed	Date Added	Time Added	Latitude	Longitude	Whole Tail Visible (Y/N)	Tail Break (Y/N)	SVL (pixels)	Tail Length (pixels)	Break Length (pixels)	View of Ear (Y/N)	Tick Count	Age	Sex
1	6856473	monicawahl	2017-06-29	21:11:00	2017-06-29	21:14:00	34.1361	-118.175	Y	N	367.904	1108.67	NA	N	NA	Juvenile	Unknown
2	6839379	annettemercer	2017-06-28	14:50:00	2017-06-28	15:04:00	34.0355	-118.424	Y	N	354.357	771.535	NA	Y	0	Juvenile	Unknown
3	6861159	natureinla	2017-06-28	NA	2017-06-30	10:10:00	34.2793	-118.502	N	N	NA	NA	NA	Y	0	Adult	Unknown
4	6839358	brynna	2017-06-27	11:13:00	2017-06-28	15:02:00	34.2066	-118.168	Y	Y	583.014	874.747	457.485	N	NA	Adult	Unknown
5	6817220	emilychebul	2017-06-26	09:59:00	2017-06-26	19:35:00	34.2068	-118.167	N	Y	NA	NA	NA	N	NA	Adult	Unknown
6	6758244	annetcurran	2017-06-22	NA	2017-06-22	14:45:00	34.1836	-118.35	Y	Y	416.075	383.732	137.012	N	NA	Adult	Unknown
7	6725481	steviekgold	2017-06-19	18:44:00	2017-06-19	16:46:00	33.0863	-117.099	Y	Y	490.351	756.783	551.199	Y	0	Adult	Unknown
8	6731935	natureinla	2017-06-19	NA	2017-06-20	10:18:00	34.1019	-118.382	N	N	NA	NA	NA	Y	0	Adult	Unknown
12	6676361	madtiller	2017-06-15	20:33:00	2017-06-15	20:38:00	34.4739	-118.621	N	N	NA	NA	NA	Y	0	Adult	Unknown
13	6686103	abphoto	2017-06-15	19:16:00	2017-06-16	18:13:00	34.107	-118.744	Y	Y	436.712	628.146	438.531	N	NA	Adult	Unknown
14	6894101	cdegroof	2017-07-02	NA	2017-07-02	16:36:00	34.3625	-117.899	Y	N	375.056	662.163	NA	N	NA	Adult	Unknown
15	6861460	buffalojames	2017-06-28	12:50:00	2017-06-30	10:38:00	34.247	-118.508	Y	N	375.547	789.289	NA	N	NA	Adult	Unknown
16	6845864	serpophaga	2017-06-28	08:38:00	2017-06-29	01:20:00	34.4074	-118.726	Y	N	502.82	903.253	NA	Y	0	Adult	Unknown
18	6796760	yoshposh	2017-06-25	13:39:00	2017-06-25	20:40:00	32.7714	-117.115	Y	N	792.021	1459.15	NA	N	NA	Adult	Unknown
20	6695142	jacquibaric	2017-06-16	16:17:00	2017-06-17	21:07:00	34.27	-118.315	Y	N	1046.43	2403.19	NA	N	NA	Juvenile	Unknown
21	6662250	gaylemarie	2017-06-14	19:14:00	2017-06-15	02:14:00	32.8184	-117.054	Y	N	624.909	1191.73	NA	N	NA	Adult	Unknown
22	6666712	changlady	2017-06-14	17:15:00	2017-06-15	07:09:00	34.1442	-118.383	Y	Y	704.003	625.056	367.952	N	NA	Adult	Unknown
23	6652184	avid_ear	2017-06-14	09:27:00	2017-06-14	16:45:00	34.1003	-118.209	N	N	NA	NA	NA	Y	0	Adult	Unknown
24	6706750	david62	2017-06-13	16:33:00	2017-06-18	18:54:00	34.1401	-118.216	N	N	NA	NA	NA	Y	1	Adult	Unknown
28	6614980	komalt1	2017-06-12	11:56:00	2017-06-12	17:13:00	33.8985	-117.507	Y	Y	707.147	957.678	435.479	N	NA	Adult	Unknown
29	6602634	monicawahl	2017-06-11	17:29:00	2017-06-11	21:20:00	34.1318	-118.167	Y	N	458.935	939.128	NA	N	NA	Adult	Unknown
32	6856905	mikehockeyme	2017-06-09	18:23:00	2017-06-30	05:15:00	33.7501	-118.364	Y	N	613.288	1005.38	NA	N	NA	Adult	Unknown
33	6569163	dc_stokes	2017-06-09	16:20:00	2017-06-09	19:28:00	32.8761	-116.466	Y	N	1115.2	1953.4	NA	N	NA	Adult	Unknown
34	6562795	jklabin	2017-06-09	10:46:00	2017-06-09	18:04:00	34.1113	-118.271	Y	Y	NA	NA	NA	N	NA	Adult	Unknown
37	6653464	natureinla	2017-06-08	NA	2017-06-14	11:36:00	33.9867	-117.552	Y	Y	626.035	416.693	276.214	N	NA	Adult	Unknown
45	6590385	cspnl	2017-06-05	14:41:00	2017-06-11	08:16:00	33.7268	-118.313	Y	Y	304.464	650.279	537.698	N	NA	Adult	Unknown
46	6590336	cspnl	2017-06-05	14:32:00	2017-06-11	08:11:00	33.7267	-118.313	N	N	NA	NA	NA	Y	0	Adult	Unknown
47	6590258	cspnl	2017-06-05	10:42:00	2017-06-11	08:02:00	33.7269	-118.313	N	Y	606.952	1112.927+	831.984	N	NA	Juvenile	Unknown
49	6516824	mdsandell	2017-06-05	08:37:00	2017-06-05	19:03:00	34.1974	-118.303	Y	N	494.531	1349.76	NA	N	NA	Adult	Unknown
50	6852805	natureinla	2017-06-05	NA	2017-06-29	15:16:00	34.1481	-118.394	Y	Y	1031.34	741.986	429.495	N	NA	Adult	Unknown
51	6498798	scottg	2017-06-04	14:27:00	2017-06-04	21:37:00	34.1821	-118.128	N	N	NA	NA	NA	Y	0	Juvenile	Unknown
52	6487614	scottg	2017-06-03	17:15:00	2017-06-04	19:56:00	34.1822	-118.128	Y	Y	420.092	703.978	291.201	Y	0	Adult	Unknown
53	6589755	cspnl	2017-06-03	15:49:00	2017-06-11	07:01:00	33.7268	-118.313	Y	Y	296.006	323.467	243.537	Y	0	Adult	Unknown
54	6485252	gregpauly	2017-06-03	10:58:00	2017-06-03	14:42:00	34.0559	-118.51	Y	Y	678.69	832.02	144.028	N	NA	Adult	Unknown
55	6478415	patsimpson2000	2017-06-03	05:58:00	2017-06-03	06:04:00	32.7195	-117.241	Y	Y	984.239	1876.12	1086.33	N	NA	Juvenile	Unknown
57	6468074	biesman	2017-06-02	10:11:00	2017-06-02	10:12:00	33.7196	-118.316	Y	Y	1486.32	1568.05	422.283	N	NA	Adult	Unknown
59	7009175	emilychebul	2017-07-05	09:58:00	2017-07-10	21:30:00	34.2109	-118.169	Y	Y	614.803	780.708	549.883	Y	0	Adult	Unknown
64	6893685	sasha13	2017-07-02	16:05:00	2017-07-02	23:07:00	33.8366	-118.173	Y	Y	1203.81	698.248	167.517	N	NA	Adult	Unknown
69	6730651	ericcleveland	2017-05-23	10:49:00	2017-06-20	08:34:00	34.4438	-119.176	N	N	NA	NA	NA	Y	0	Adult	Unknown
70	6653387	natureinla	2016-11-11	NA	2017-06-14	11:32:00	34.1039	-118.384	Y	N	249.932	586.723	NA	N	NA	Juvenile	Unknown
73	6603153	gruen77	2017-04-22	10:41:00	2017-06-11	21:57:00	33.8115	-117.651	N	N	NA	NA	NA	Y	0	Adult	Unknown
74	6601233	daisymariejames	2017-04-02	17:01:00	2017-06-11	19:54:00	34.2026	-118.165	Y	Y	776.403	641.97	454.705	N	NA	Adult	Unknown
76	6566527	ronwang	2017-04-07	10:01:00	2017-06-09	22:48:00	33.9744	-117.316	Y	N	237.867	722.978	NA	N	NA	Adult	Unknown
77	6538369	sidesplotch	2016-12-14	09:50:00	2017-06-07	12:08:00	32.6745	-117.24	Y	Y	1237.79	1576.28	909.378	Y	0	Adult	Unknown
79	6487232	crayonsss	2017-05-23	NA	2017-06-03	16:43:00	34.1138	-118.223	Y	Y	423.219	665.273	331.251	N	NA	Adult	Unknown
80	6468761	natureinla	2017-05-30	NA	2017-06-02	10:54:00	33.9472	-118.304	Y	Y	757.802	1031.45	852.579	N	NA	Adult	Unknown
82	6460923	stevennoyes	2017-06-01	16:28:00	2017-06-01	13:30:00	32.9213	-117.059	N	Y	1467.6	1057.928+	226.743	Y	0	Adult	Unknown
84	7018366	cspnl	2017-07-11	14:26:00	2017-07-11	17:24:00	33.7266	-118.313	Y	Y	893.879	649.823	239.894	N	NA	Adult	Unknown
86	7014244	carolblaney	2017-07-11	08:47:00	2017-07-11	11:03:00	34.0358	-117.185	N	Y	1162.13	936.74+	302.935	Y	2	Adult	Unknown
87	6440846	cfidler	2017-03-10	16:37:00	2017-05-30	22:16:00	34.1664	-117.482	Y	N	392.156	1034.37	NA	Y	0	Adult	Unknown
88	6437235	daverowley	2017-05-30	16:37:00	2016-05-30	16:44:00	32.7773	-117.085	Y	Y	738.534	1373.02	873.708	N	NA	Adult	Unknown
89	6431994	clare_mk	2017-05-29	15:16:00	2017-05-30	09:56:00	34.1005	-118.213	Y	N	717.462	1737.44	NA	N	NA	Adult	Unknown
90	6428495	bryanbrasmussen	2017-05-29	12:58:00	2017-05-29	23:04:00	34.2036	-118.019	N	N	NA	NA	NA	Y	2	Adult	Unknown
91	6404472	edge345	2017-05-28	12:16:00	2017-05-28	12:23:00	34.1658	-118.309	Y	Y	337.976	380.296	78.008	N	NA	Adult	Unknown
93	6375030	skeletonsuga	2017-05-22	08:34:00	2017-05-26	18:33:00	34.1354	-118.632	Y	Y	966.708	535.206	426.434	Y	0	Juvenile	Unknown
94	6369088	peggywu	2017-05-24	18:11:00	2017-05-26	09:41:00	34.2318	-118.463	Y	Y	955.966	851.956	162.286	N	NA	Adult	Unknown
95	6361989	patsimpson2000	2017-05-25	15:03:00	2017-05-25	16:06:00	32.7209	-117.238	Y	N	600.09	993.396	NA	N	NA	Juvenile	Unknown
96	6361489	sid	2017-03-25	09:45:00	2017-05-25	22:22:00	34.09	-118.253	Y	Y	779.546	169.129	101.214	N	NA	Adult	Unknown
97	6325602	ivanhuk	2014-05-09	NA	2017-05-22	19:44:00	34.1634	-118.604	Y	N	303.161	668.166	NA	N	NA	Adult	Unknown
98	6314298	cdegroof	2017-05-21	19:18:00	2017-05-21	21:19:00	34.19	-118.172	N	Y	750.953	391.803+	135.44	N	NA	Adult	Unknown
99	6308875	jane518	2017-05-21	14:54:00	2017-05-21	11:57:00	34.024	-118.402	Y	Y	140.217	157.978	82.755	N	NA	Adult	Unknown
100	6308410	atheistpunk	2017-05-21	12:00:00	2017-05-21	21:33:00	34.3974	-118.901	N	Y	NA	NA	NA	Y	0	Adult	Unknown
101	6288388	cspnl	2017-05-17	15:04:00	2017-05-20	11:45:00	33.7267	-118.313	Y	Y	506.276	508.023	362.662	N	NA	Juvenile	Unknown
102	6265743	patsimpson2000	2017-05-18	08:14:00	2017-05-18	16:24:00	32.6695	-117.238	Y	N	583.813	959.163	NA	N	NA	Adult	Unknown
103	6261864	janeandravenna	2017-05-15	NA	2017-05-18	11:20:00	34.2276	-118.609	Y	Y	340.629	549.168	323.783	N	NA	Adult	Unknown
105	6252087	scubabruin	2017-05-17	NA	2017-05-17	14:50:00	34.1664	-118.513	Y	Y	465.504	590.077	317.633	N	NA	Juvenile	Unknown
106	6245371	vivianvu	2017-04-25	13:53:00	2017-05-17	00:18:00	32.9072	-117.172	Y	Y	433.363	437.541	165.284	N	NA	Adult	Unknown
109	6218170	leinadt	2017-05-14	17:19:00	2017-05-15	06:46:00	34.3066	-118.446	Y	Y	572.233	698.923	335.627	N	NA	Adult	Unknown
110	6212881	charlottegrade3	2017-05-14	16:31:00	2017-05-14	16:32:00	34.2073	-118.138	Y	N	582.156	1448.96	NA	N	NA	Juvenile	Unknown
112	6204015	kamc	2017-05-12	18:50:00	2017-05-14	07:05:00	32.7622	-117.145	Y	Y	803.192	554.976	154.718	N	NA	Adult	Unknown
113	6176361	gillilandsusan	2017-05-11	16:40:00	2017-05-11	16:51:00	34.1321	-118.178	Y	Y	1083.78	572.342	121.919	N	NA	Adult	Unknown
114	6159222	rivasca	2017-05-09	17:03:00	2017-05-10	04:04:00	33.9808	-117.933	Y	Y	912.702	866.439	289.273	N	NA	Adult	Unknown
116	6147445	germatt66	2017-04-18	14:42:00	2017-05-09	03:57:00	34.1369	-118.632	Y	Y	804.418	1049.85	506.757	N	NA	Adult	Unknown
117	6146256	patsimpson2000	2017-05-08	17:48:00	2017-05-08	18:54:00	32.7195	-117.241	Y	Y	NA	NA	NA	N	NA	Adult	Unknown
119	6133659	rickiwilley	2017-04-15	12:26:00	2017-05-07	18:24:00	33.4386	-117.176	N	Y	1114.57	885.267+	633.359	Y	0	Adult	Unknown
120	6118087	kmherpkid	2017-05-06	10:43:00	2017-05-06	17:05:00	32.5709	-117.126	N	N	NA	NA	NA	Y	0	Adult	Unknown
122	6092485	kmmcgowan	2017-03-27	11:47:00	2017-05-04	09:49:00	32.7518	-116.967	Y	Y	1125.56	770.698	295.007	Y	0	Adult	Unknown
125	6085076	breezy_bree4	2017-04-08	09:20:00	2017-05-03	22:11:00	34.2764	-119.229	Y	Y	917.113	71.12	71.12	N	NA	Adult	Unknown
126	6081035	dlbowls	2017-05-03	15:20:00	2017-05-03	17:17:00	34.274	-118.612	Y	Y	1217.24	1164.14	251.799	Y	0	Adult	Unknown
127	6080508	therkner	2017-05-03	16:40:00	2017-05-03	13:41:00	34.1469	-118.358	Y	Y	615.921	362.176	94.946	N	NA	Adult	Unknown
128	6065578	anaaromero	2017-05-02	21:12:00	2017-05-03	04:17:00	34.2332	-119.065	Y	Y	455.683	416.606	93.086	N	NA	Adult	Unknown
129	6063748	nirdybirdy	2017-05-02	19:01:00	2017-05-02	19:01:00	34.1374	-118.11	Y	Y	564.979	752.356	634.09	N	NA	Adult	Unknown
131	6046865	ayeziza	2017-04-15	NA	2017-05-01	21:08:00	33.5795	-117.068	N	N	NA	NA	NA	Y	0	Adult	Unknown
132	6042683	laurenlopez	2017-05-01	12:46:00	2017-05-01	15:36:00	32.8241	-117.058	Y	Y	566.888	409.141	38.079	N	NA	Adult	Unknown
133	6041764	jamesstern35	2017-05-01	NA	2017-05-01	21:12:00	34.2022	-118.441	Y	N	805.522	1673.4	NA	N	NA	Adult	Unknown
136	6033980	tinamorrison	2017-03-17	18:32:00	2017-05-01	04:37:00	33.6564	-117.452	Y	Y	573.821	948.517	697.605	N	NA	Adult	Unknown
138	6031404	grattz	2017-04-30	NA	2017-05-01	01:33:00	34.2598	-118.601	Y	Y	672.78	518.325	72.347	N	NA	Juvenile	Unknown
139	6031336	rfeeney	2017-04-30	17:14:00	2017-04-30	18:31:00	34.2157	-118.309	Y	N	450.764	914.334	NA	N	NA	Adult	Unknown
140	6027960	williamkellogg	2017-04-30	15:04:00	2017-04-30	22:05:00	34.4037	-119.481	Y	Y	1087.93	194.703	194.703	N	NA	Adult	Unknown
142	6025007	stano32	2017-04-30	10:09:00	2017-04-30	18:54:00	33.7275	-118.346	Y	Y	730.166	324.781	298.365	N	NA	Adult	Unknown
143	6017447	mc_california	2017-04-29	19:08:00	2017-04-29	19:09:00	33.8718	-117.865	Y	N	469.691	988.494	NA	N	NA	Juvenile	Unknown
144	6012370	faysmithflyers	2017-04-29	NA	2017-04-29	20:29:00	33.8712	-118.331	Y	Y	1045.3	292.388	292.388	N	NA	Adult	Unknown
147	6000924	patsimpson2000	2017-04-28	16:38:00	2017-04-28	17:08:00	32.7195	-117.241	N	N	NA	NA	NA	Y	0	Juvenile	Unknown
148	5998042	moonunit	2017-04-28	12:04:00	2017-04-28	19:39:00	34.1784	-118.379	Y	Y	1241.39	117.864	117.864	Y	0	Adult	Unknown
149	5988679	natureinla	2017-02-24	NA	2017-04-27	16:42:00	33.9212	-117.96	Y	Y	190.506	157.155	21.57	N	NA	Adult	Unknown
153	5975705	edge345	2017-04-23	12:12:00	2017-04-26	19:14:00	34.1649	-118.292	Y	Y	450.12	543.531	284.472	N	NA	Adult	Unknown
154	5962008	bgonzalez94	2017-04-20	10:03:00	2017-04-25	20:10:00	32.7769	-117.071	Y	Y	648.349	423.88	119.14	N	NA	Adult	Unknown
158	5948062	fhjoyce	2017-04-24	19:25:00	2017-05-24	20:11:00	34.4276	-119.808	N	N	NA	NA	NA	Y	0	Adult	Unknown
159	5946950	naturenate	2017-04-23	10:55:00	2017-04-24	18:53:00	33.6109	-117.796	N	N	NA	NA	NA	Y	5	Adult	Unknown
160	5946818	kenzo	2017-04-24	18:47:00	2017-04-25	01:47:00	32.8165	-117.23	Y	Y	425.054	508.356	343.077	N	NA	Adult	Unknown
161	5945401	naturenate	2017-04-14	10:42:00	2017-04-24	17:40:00	33.8192	-117.747	Y	Y	765.317	1104.61	733.815	Y	5	Adult	Unknown
163	5944082	pileated	2017-04-16	12:47:00	2017-04-24	16:20:00	32.7769	-117.071	Y	Y	776.01	780.593	242.991	N	NA	Adult	Unknown
164	5943746	bhollingsworth	2017-04-24	15:54:00	2017-04-24	15:54:00	32.9618	-117.019	Y	N	582.397	1189.36	NA	N	NA	Adult	Unknown
165	5941690	jake_english	2017-04-24	13:22:00	2017-04-24	11:07:00	32.8329	-116.753	Y	N	352.872	798.722	NA	N	NA	Adult	Unknown
166	5939670	natureinla	2017-04-19	NA	2017-04-24	11:05:00	34.015	-118.479	Y	N	311.634	614	NA	N	NA	Adult	Unknown
168	7135556	aguilita	2017-06-12	NA	2017-07-20	15:56:00	33.9716	-117.319	Y	N	368.104	962.683	NA	Y	0	Adult	Unknown
169	7135046	khalidfazli86	2017-07-19	17:37:00	2017-07-20	20:11:00	32.9617	-117.099	N	Y	701.375	709.250+	320.661	N	NA	Adult	Unknown
170	7128136	quantron	2017-07-19	NA	2017-07-19	23:51:00	33.8842	-118.287	Y	N	NA	NA	NA	N	NA	Juvenile	Unknown
171	7128134	quantron	2017-07-19	NA	2017-07-19	23:51:00	33.8855	-118.284	Y	Y	1378.62	1226.5	539.36	N	NA	Adult	Unknown
172	7118001	alazere	2013-04-27	17:19:00	2017-07-19	09:33:00	33.6321	-117.555	N	N	NA	NA	NA	Y	0	Adult	Unknown
173	7109356	lyndae	2017-02-16	13:13:00	2017-07-18	22:47:00	33.8796	-117.827	Y	Y	671.322	811.468	194.216	N	NA	Adult	Unknown
174	7090086	dillonmonroe	2017-07-17	09:30:00	2017-07-17	16:44:00	34.2519	-118.524	Y	Y	511.215	584.996	301.108	N	NA	Adult	Unknown
175	7076645	changlady	2017-07-16	10:44:00	2017-07-16	10:45:00	34.1443	-118.383	Y	N	588.544	906.465	NA	N	NA	Adult	Unknown
176	7069502	einstein1966	2017-07-15	18:35:00	2017-07-16	01:33:00	33.5667	-117.584	Y	Y	763.593	753.84	176.858	N	NA	Adult	Unknown
177	7067777	patsimpson2000	2017-07-15	05:57:00	2017-07-15	16:01:00	32.7196	-117.241	Y	Y	897.06	369.615	251.548	N	NA	Adult	Unknown
179	7053837	rosemarys	2017-07-06	11:04:00	2017-07-14	15:36:00	34.2644	-118.151	N	N	NA	NA	NA	Y	0	Adult	Unknown
180	7053193	sidesplotch	2017-06-05	07:32:00	2017-07-14	14:43:00	32.6745	-117.24	N	Y	1400.93	943.950+	418.532	Y	0	Adult	Unknown
181	7042843	curiouser	2017-07-13	17:10:00	2017-07-14	00:13:00	34.1589	-118.904	Y	Y	1531.29	586.266	586.266	N	NA	Adult	Unknown
183	5924913	steviekgold	2017-04-22	16:10:00	2017-04-23	09:48:00	33.0865	-117.1	N	N	NA	NA	NA	Y	0	Adult	Unknown
184	5923665	andy71	2017-04-20	19:41:00	2017-04-23	08:33:00	34.6869	-120.039	Y	N	NA	NA	NA	N	NA	Adult	Unknown
185	5917839	wendy52	2017-04-22	11:50:00	2017-04-23	05:31:00	34.263	-116.905	Y	Y	953.451	1065.89	674.58	N	NA	Adult	Unknown
186	5912571	zachkay	2017-04-22	NA	2017-04-22	15:42:00	32.7681	-117.064	N	Y	852.725	754.499+	182	N	NA	Adult	Unknown
188	5908488	kel_keraj	2017-04-21	NA	2017-04-22	17:50:00	34.1313	-118.38	Y	Y	861.692	774.612	340.944	N	NA	Adult	Unknown
190	5896264	richbreisch	2017-04-21	NA	2017-04-21	15:35:00	32.8064	-117.192	Y	Y	318.357	513.829	502.427	N	NA	Adult	Unknown
191	5885390	bluej	2016-12-15	NA	2017-04-20	20:38:00	34.153	-118.087	Y	Y	1022.68	706.581	134.407	N	NA	Adult	Unknown
192	5882106	abard	2017-04-16	17:54:00	2017-04-21	02:22:00	34.1499	-117.775	Y	Y	456.242	230.959	47.361	N	NA	Adult	Unknown
193	5872829	lrobinson	2017-04-19	17:38:00	2017-04-20	09:46:00	34.1135	-118.191	Y	Y	399.107	348.822	63.909	N	NA	Adult	Unknown
194	5872475	natureinla	2017-04-18	14:18:00	2017-04-20	09:22:00	33.9604	-118.41	Y	Y	721.839	1284.16	1176.79	N	NA	Juvenile	Unknown
196	5861953	enzomatic	2017-04-19	15:46:00	2017-04-19	23:51:00	34.2177	-118.549	Y	Y	694.718	626.82	292.213	N	NA	Adult	Unknown
198	5859102	sarahwenner	2017-04-18	NA	2017-04-19	13:50:00	34.0911	-118.588	N	Y	1175.81	652.299+	567.202	Y	1	Adult	Unknown
199	5855703	jessicav371	2017-04-19	11:04:00	2017-04-19	11:08:00	32.7775	-117.074	Y	Y	300.308	437.532	367.276	N	NA	Adult	Unknown
200	5855166	faysmithflyers	2017-03-30	NA	2017-04-19	17:31:00	33.8713	-118.331	Y	Y	1050.11	403.081	316.248	N	NA	Adult	Unknown
202	5839398	dlbowls	2017-04-18	NA	2017-04-18	18:16:00	34.2747	-118.615	N	Y	1074.44	993.200+	359.417	Y	0	Adult	Unknown
204	5809972	bobbyj	2017-04-17	12:47:00	2017-04-18	02:20:00	34.0449	-118.379	Y	Y	519.841	135.946	135.946	N	NA	Adult	Unknown
209	5799729	ngolden	2017-04-15	13:03:00	2017-04-17	11:19:00	34.1277	-118.211	Y	N	302.186	566.29	NA	N	NA	Adult	Unknown
211	5773120	magdalynechristakis	2017-04-16	16:10:00	2017-04-17	00:05:00	34.0642	-118.358	N	N	NA	NA	NA	Y	0	Adult	Unknown
212	5758170	mcow1	2017-04-16	09:46:00	2017-04-16	06:59:00	33.7763	-118.054	Y	Y	709.436	496.901	135.331	N	NA	Juvenile	Unknown
213	5757899	andy71	2017-04-14	15:53:00	2017-04-16	06:51:00	34.6922	-120.041	N	Y	300.861	167.379+	90.763	Y	0	Adult	Unknown
215	5748609	awruck	2017-04-11	12:40:00	2017-04-15	21:39:00	35.2621	-120.894	Y	Y	NA	NA	NA	N	NA	Adult	Unknown
216	5748605	awruck	2017-04-11	13:20:00	2017-04-15	21:39:00	35.2724	-120.89	Y	N	559.587	798.73	NA	N	NA	Adult	Unknown
217	5747099	cdegroof	2017-04-15	11:29:00	2017-04-15	20:43:00	34.2504	-118.176	Y	Y	898.06	683.079	211.477	N	NA	Adult	Unknown
218	7219830	yoshposh	2017-07-25	13:47:00	2017-07-26	17:31:00	32.7704	-117.114	N	Y	1214.55	352.494+	273.57	N	NA	Adult	Unknown
219	7203999	margotgriswold	2017-07-25	08:58:00	2017-07-25	09:51:00	34.4394	-119.123	Y	N	624.916	1475.07	NA	N	NA	Adult	Unknown
220	7195226	bjdion	2017-07-24	11:16:00	2017-07-24	16:31:00	33.3424	-118.429	N	Y	718.045	585.467+	482.389	Y	0	Adult	Unknown
221	7158425	yayyaner	2017-06-28	09:26:00	2017-07-22	16:43:00	34.2093	-118.171	N	Y	NA	NA	NA	N	NA	Adult	Unknown
222	7156589	pixellated	2017-07-21	NA	2017-07-22	14:32:00	34.19	-118.315	Y	Y	428.647	198.342	50.889	N	NA	Adult	Unknown
223	7146140	andrew130	2017-07-21	11:26:00	2017-07-21	18:33:00	34.2782	-119.191	Y	Y	NA	NA	NA	N	NA	Adult	Unknown
224	5746973	ctwothree	2017-04-15	12:08:00	2017-04-15	20:40:00	34.0964	-118.72	Y	Y	515.559	543.489	324.957	N	NA	Adult	Unknown
225	5745544	madeleinestarr3	2017-04-15	12:26:00	2017-04-15	19:46:00	33.4474	-117.168	Y	Y	749.573	467.067	329.427	Y	0	Adult	Unknown
226	5737042	pliffgrieff	2017-04-15	12:31:00	2017-04-15	15:34:00	34.2662	-118.343	Y	N	608.676	986.677	NA	N	NA	Adult	Unknown
227	5732412	maash	2017-04-15	11:34:00	2017-04-15	20:41:00	34.2689	-118.374	Y	N	NA	NA	NA	N	NA	Adult	Unknown
229	5729834	keniae	2017-04-15	12:33:00	2017-04-15	19:41:00	34.1776	-118.097	Y	Y	808.22	166.406	166.406	N	NA	Adult	Unknown
230	5726960	chondroman93	2017-04-15	11:32:00	2017-04-15	18:33:00	34.269	-118.374	N	N	NA	NA	NA	Y	0	Adult	Unknown
231	5705419	pixellated	2017-04-14	NA	2017-04-15	00:25:00	34.1899	-118.315	Y	N	NA	NA	NA	N	NA	Adult	Unknown
232	5704838	casohara	2017-04-14	11:23:00	2017-04-14	17:03:00	32.7763	-117.083	Y	N	414.763	767.788	NA	N	NA	Adult	Unknown
233	5704805	casohara	2017-04-11	19:03:00	2017-04-14	17:02:00	32.7763	-117.083	Y	Y	259.121	358.759	242.876	N	NA	Adult	Unknown
234	5704788	casohara	2017-04-11	13:30:00	2017-04-14	17:01:00	32.7769	-117.071	Y	Y	367.791	393.424	204.217	N	NA	Adult	Unknown
235	5704709	casohara	2017-04-05	15:30:00	2017-04-14	16:59:00	32.7685	-117.06	Y	N	358.741	714.325	NA	N	NA	Adult	Unknown
236	5679195	serpophaga	2017-04-11	16:20:00	2017-04-13	15:35:00	34.2328	-119.04	Y	Y	1624.12	1312.51	188.01	N	NA	Adult	Unknown
237	5679181	serpophaga	2017-04-11	16:20:00	2017-04-13	15:34:00	34.2328	-119.04	N	Y	1365.11	461.062+	360.24	N	NA	Adult	Unknown
239	5678666	scottryden	2017-04-12	18:57:00	2017-04-13	21:47:00	34.0645	-117.129	Y	Y	1019.68	1121.71	1121.71	N	NA	Juvenile	Unknown
240	5676207	rickiwilley	2017-03-10	16:09:00	2017-04-13	11:08:00	32.7689	-117.068	Y	Y	617.302	527.083	106.605	N	NA	Adult	Unknown
241	5675784	campmom	2017-04-13	10:22:00	2017-04-13	17:25:00	34.2059	-118.631	Y	Y	829.576	658.782	204.497	N	NA	Adult	Unknown
242	5671997	farmnicky	2017-04-12	NA	2017-04-13	05:56:00	33.9906	-118.348	Y	Y	759.81	913.53	369.305	N	NA	Adult	Unknown
243	5669799	jamesparham	2017-04-12	NA	2017-04-12	18:59:00	33.8773	-117.992	Y	Y	1542.35	1443.18	164.432	N	NA	Adult	Unknown
244	5668716	levinedp	2017-04-12	NA	2017-04-13	01:27:00	34.2272	-118.59	Y	Y	NA	NA	NA	N	NA	Adult	Unknown
246	5667222	zabbey	2017-04-07	13:22:00	2017-04-12	14:20:00	34.4965	-120.044	Y	N	289.837	705.272	NA	Y	1	Adult	Unknown
247	5666649	scubabruin	2017-04-12	NA	2017-04-12	13:23:00	34.1666	-118.513	Y	Y	551.251	1484.4	175.397	N	NA	Adult	Unknown
251	5650780	accordiongordon	2017-04-10	17:34:00	2017-04-11	11:55:00	34.4096	-119.877	Y	Y	1265.79	1016.48	418.458	Y	0	Adult	Unknown
254	5633536	upandadam	2017-04-05	15:58:00	2017-04-09	20:06:00	34.0351	-119.566	Y	Y	820.227	409.069	152.607	N	NA	Adult	Unknown
255	5631771	marjoriemorales	2017-04-09	18:08:00	2017-04-09	18:13:00	34.2913	-117.839	N	N	NA	NA	NA	Y	2	Adult	Unknown
256	5629395	dr_wei	2017-04-09	NA	2017-04-09	15:27:00	34.2433	-118.579	Y	Y	613.961	553.585	312.53	N	NA	Adult	Unknown
257	5614974	econat32	2017-04-08	13:51:00	2017-04-08	20:52:00	34.1666	-118.25	Y	Y	1330.97	482.149	482.149	N	NA	Adult	Unknown
259	5605446	sandiegomike	2017-04-07	17:00:00	2017-04-07	17:00:00	32.7519	-117.059	Y	Y	1349.84	577.291	547.745	N	NA	Adult	Unknown
265	5602375	natureinla	2017-03-03	NA	2017-04-07	12:32:00	33.1044	-117.189	Y	Y	510.33	687.111	350.781	N	NA	Adult	Unknown
266	5597870	cindyabrams	2017-04-06	17:31:00	2017-04-06	21:57:00	34.3188	-118.413	N	N	NA	NA	NA	Y	0	Adult	Unknown
267	5597804	gwenckatz	2017-04-06	NA	2017-04-06	21:46:00	34.1964	-118.157	Y	N	631.624	1393.98	NA	Y	0	Adult	Unknown
269	5594254	taylorgohl	2017-04-05	14:03:00	2017-04-06	22:41:00	34.2234	-118.882	Y	N	421.607	841.874	NA	N	NA	Adult	Unknown
270	5588504	cdegroof	2017-04-05	18:40:00	2017-04-05	20:43:00	34.2462	-118.254	Y	N	NA	NA	NA	N	NA	Juvenile	Unknown
271	5586777	bgonzalez94	2017-03-29	16:28:00	2017-04-05	17:36:00	32.5564	-116.936	Y	Y	648.551	566.863	272.71	N	NA	Adult	Unknown
272	5586750	mojave_naturalist	2017-04-04	10:11:00	2017-04-05	17:31:00	34.2028	-118.005	N	N	NA	NA	NA	Y	3	Adult	Unknown
273	5585814	rochellekhoffman	2017-04-04	18:03:00	2017-04-05	22:55:00	34.0129	-118.458	Y	Y	247.33	27.893	27.893	N	NA	Adult	Unknown
275	5576860	jd031595	2017-03-19	13:28:00	2017-04-05	06:30:00	32.7106	-117.035	Y	N	859.81	926.517	NA	N	NA	Adult	Unknown
276	5575882	adorfman	2017-04-03	18:21:00	2017-04-04	17:59:00	34.1261	-118.212	N	Y	501.144	364.620+	227.381	N	NA	Adult	Unknown
277	5575249	jessickah0	2017-04-04	NA	2017-04-04	19:59:00	32.7469	-117.235	N	N	NA	NA	NA	Y	2	Adult	Unknown
278	5574793	dlbowls	2017-04-04	NA	2017-04-04	19:22:00	34.2756	-118.612	Y	Y	975.984	1059.89	517.114	Y	0	Adult	Unknown
282	5571516	mtmr	2017-03-29	17:02:00	2017-04-04	14:38:00	34.0203	-118.403	Y	Y	556.387	993.632	858.425	N	NA	Adult	Unknown
283	5560399	dlbowls	2017-04-03	NA	2017-04-03	17:20:00	34.1582	-118.4	Y	N	787.805	1561.08	NA	N	NA	Juvenile	Unknown
286	5559446	dzarate79	2017-04-03	NA	2017-04-03	23:05:00	34.1402	-118.234	Y	Y	1221.42	186.174	161.988	N	NA	Adult	Unknown
287	5558738	loreli	2017-04-03	14:55:00	2017-04-03	12:05:00	34.1223	-118.217	Y	Y	840.038	761.99	197.129	Y	1	Adult	Unknown
288	5558609	clare_mk	2017-03-18	13:39:00	2017-04-03	14:48:00	35.6179	-120.714	Y	N	NA	NA	NA	N	NA	Adult	Unknown
289	5557153	westhunder	2017-04-02	15:30:00	2017-04-03	19:20:00	34.0935	-118.326	N	N	NA	NA	NA	Y	0	Adult	Unknown
292	5555849	natureinla	2017-03-30	NA	2017-04-03	10:04:00	33.961	-117.406	Y	Y	452.688	532.018	120.068	N	NA	Adult	Unknown
293	5547301	gavitp	2017-04-02	17:30:00	2017-04-02	17:55:00	34.1669	-117.814	Y	Y	442.339	461.866	188.409	N	NA	Adult	Unknown
294	5543533	smdonios	2017-04-02	13:51:00	2017-04-02	13:52:00	34.134	-117.853	Y	Y	450.745	812.994	726.68	N	NA	Adult	Unknown
295	5535808	nothermature	2017-03-15	14:10:00	2017-04-01	19:13:00	32.8353	-117.125	Y	Y	264.508	59.43	59.43	N	NA	Adult	Unknown
297	5533062	bbfamvc	2017-04-01	16:05:00	2017-04-01	23:05:00	33.2617	-117.01	Y	Y	596.113	564.186	64.055	N	NA	Adult	Unknown
299	5532425	gvanhorn	2017-04-01	14:54:00	2017-04-01	15:26:00	34.1399	-118.124	N	Y	907.842	954.417+	574.34	N	NA	Adult	Unknown
306	5513710	daverowley	2017-03-30	18:41:00	2017-03-30	18:43:00	32.7774	-117.085	Y	N	410.487	967.093	NA	N	NA	Adult	Unknown
308	5510274	pixellated	2017-03-30	NA	2017-03-30	20:18:00	34.1902	-118.315	Y	Y	567.293	635.654	250.919	N	NA	Adult	Unknown
309	5506323	puddleboots	2017-03-29	18:42:00	2017-03-30	06:12:00	34.1062	-118.289	Y	Y	1161.26	749.071	300.342	N	NA	Adult	Unknown
310	5505726	jannvendetti	NA	NA	2017-03-29	21:12:00	34.1956	-118.02	Y	N	520.744	1324.3	NA	N	NA	Adult	Unknown
313	5496060	finatic	2017-03-26	16:26:00	2017-03-28	20:54:00	33.1516	-116.785	Y	Y	936.335	1511.16	936.255	Y	5	Adult	Unknown
316	5486503	pileated	2017-03-26	16:23:00	2017-03-27	23:37:00	33.1392	-116.789	Y	N	704.462	1344.01	NA	N	NA	Adult	Unknown
317	5484563	bradrumble	2017-03-27	19:48:00	2017-03-27	19:51:00	34.0512	-118.287	Y	Y	212.11	366.445	194.702	N	NA	Adult	Unknown
318	5482676	micmatt	2017-03-26	14:16:00	2017-03-27	16:26:00	33.8831	-118.386	Y	Y	273.24	102.286	45.25	N	NA	Adult	Unknown
319	5479962	natureinla	2017-03-26	12:00:00	2017-03-27	12:08:00	34.1151	-118.412	Y	Y	1400.94	654.469	286.861	N	NA	Adult	Unknown
323	5468387	kmmcgowan	2017-03-26	13:54:00	2017-03-26	10:55:00	32.7453	-117.234	Y	Y	575.911	197.732	169.412	N	NA	Adult	Unknown
326	5446628	nothermature	2017-03-13	13:07:00	2017-03-24	16:18:00	32.7758	-117.176	Y	Y	531.069	622.788	177.303	N	NA	Adult	Unknown
327	5446307	layhains	2017-03-24	15:36:00	2017-03-24	22:36:00	32.7573	-117.151	Y	Y	522.348	489.953	178.439	N	NA	Adult	Unknown
328	5445257	johnmartin	2017-03-24	12:12:00	2017-03-24	13:50:00	32.7053	-116.887	N	N	NA	NA	NA	Y	0	Adult	Unknown
329	5444777	natureinla	2017-03-17	12:48:00	2017-03-24	12:54:00	34.055	-118.513	Y	N	537.01	1020.66	NA	N	NA	Adult	Unknown
331	5434891	jannvendetti	2017-03-22	11:21:00	2017-03-23	11:44:00	34.0569	-117.827	Y	N	1252.83	2767.33	NA	N	NA	Juvenile	Unknown
332	5430559	betsybasom	2017-03-19	14:02:00	2017-03-22	18:40:00	34.0548	-118.513	N	Y	532.338	262.956+	150.828	N	NA	Adult	Unknown
334	5420328	evan32	2017-03-03	NA	2017-03-21	22:17:00	32.7882	-117.08	Y	N	NA	NA	NA	Y	0	Adult	Unknown
339	5414033	andyl	2017-03-20	15:13:00	2017-03-20	19:27:00	34.6973	-120.038	Y	Y	429.025	443.753	165.138	N	NA	Adult	Unknown
344	5392903	jessicav371	2017-03-18	16:29:00	2017-03-18	17:50:00	32.5907	-117.027	Y	N	465.568	888.83	NA	N	NA	Adult	Unknown
345	5392791	fiamma	2017-03-18	17:24:00	2017-03-18	14:35:00	32.8742	-117.219	Y	Y	1139.37	1204.73	1204.73	N	NA	Adult	Unknown
346	5390913	djnym	2017-03-09	NA	2017-03-18	21:02:00	34.173	-118.127	Y	N	632.499	803.559	NA	N	NA	Adult	Unknown
347	5389193	onesequoia	2017-03-16	NA	2017-03-18	10:16:00	34.1669	-118.34	Y	N	459.655	918.794	NA	N	NA	Adult	Unknown
350	5376376	snakeinmypocket	2006-05-08	NA	2017-03-16	16:20:00	34.0382	-120.351	Y	Y	1037.05	1042.39	553.218	Y	0	Adult	Unknown
353	5360102	ppendergest	2017-03-15	18:19:00	2017-03-15	20:40:00	34.1963	-118.303	Y	Y	711.723	1169.97	642.602	N	NA	Adult	Unknown
354	5359809	richbreisch	2017-03-15	14:40:00	2017-03-15	20:26:00	32.8101	-117.197	Y	Y	560.591	693.501	273.947	N	NA	Adult	Unknown
355	5356503	ted19	2017-03-13	09:56:00	2017-03-16	01:58:00	35.515	-120.686	Y	Y	912.134	849.951	167.75	N	NA	Adult	Unknown
356	5325549	peggysue13	2017-03-15	14:46:00	2017-03-15	21:49:00	35.1435	-120.511	Y	Y	479.785	1306.27	1306.27	N	NA	Adult	Unknown
357	5322829	mcow1	2017-03-15	NA	2017-03-15	08:54:00	33.7761	-118.054	Y	Y	NA	NA	NA	N	NA	Adult	Unknown
358	5311619	jesse_garcia	2017-03-14	13:26:00	2017-03-14	22:13:00	32.715	-116.994	Y	N	324.196	728.85	NA	N	NA	Juvenile	Unknown
359	5308346	ccifuentes	2017-03-14	13:52:00	2017-03-14	15:37:00	32.7704	-117.054	Y	Y	776.281	533.759	533.759	N	NA	Adult	Unknown
360	5302767	stephanie_castillo	2017-03-09	12:34:00	2017-03-13	20:40:00	32.9852	-116.96	Y	Y	1280.69	1853.01	1023.77	Y	1	Adult	Unknown
361	5301188	dtran044	2017-03-13	13:45:00	2017-03-13	16:56:00	32.9119	-117.14	Y	N	288.192	566.496	NA	N	NA	Adult	Unknown
362	5294985	buffalojames	2017-03-12	20:17:00	2017-03-12	20:18:00	34.2469	-118.508	Y	Y	1254.38	169.933	169.933	N	NA	Adult	Unknown
363	5294710	dovetothemax	2017-03-12	17:35:00	2017-03-12	19:46:00	34.4662	-119.662	N	Y	970.623	537.629+	126.591	N	NA	Adult	Unknown
364	5293601	cpsalas	2017-03-12	17:12:00	2017-03-12	17:27:00	34.2884	-118.729	Y	N	629.483	1290.79	NA	N	NA	Adult	Unknown
365	5293172	zorkofamily	2017-03-11	15:36:00	2017-03-12	16:40:00	34.0862	-117.822	Y	Y	762.788	1003.26	732.242	N	NA	Adult	Unknown
366	5292583	mc_california	2017-03-12	15:53:00	2017-03-12	15:54:00	33.8718	-117.865	Y	Y	517.025	520.749	131.973	N	NA	Adult	Unknown
368	5279811	feathersandflora	2017-03-10	17:33:00	2017-03-10	21:51:00	33.997	-119.729	N	N	NA	NA	NA	Y	0	Adult	Unknown
369	5279151	nathandarm	2017-03-10	14:13:00	2017-03-10	20:03:00	33.0856	-117.143	Y	N	374.624	566.961	NA	N	NA	Adult	Unknown
370	5278418	rozsawyer	2017-03-10	18:20:00	2017-03-10	18:26:00	34.0878	-118.474	Y	N	325.666	913.798	NA	N	NA	Adult	Unknown
371	5274912	silversea_starsong	2017-03-10	09:47:00	2017-03-10	11:17:00	33.6705	-117.66	Y	Y	784.114	925.225	460.584	Y	0	Adult	Unknown
372	5262889	terecruz	2017-03-09	15:03:00	2017-03-09	18:19:00	34.0558	-118.178	Y	Y	219.831	376.044	233.441	N	NA	Adult	Unknown
373	5259963	flygrl67	2017-03-09	12:36:00	2017-03-09	12:37:00	35.1975	-120.732	Y	N	565.956	1445.56	NA	N	NA	Adult	Unknown
374	5259843	mawy15	2016-08-03	20:31:00	2017-03-09	12:25:00	34.0856	-117.973	Y	N	513.963	818.185	NA	N	NA	Juvenile	Unknown
376	5254114	xbeauty	2017-03-08	16:57:00	2017-03-08	17:19:00	32.7737	-117.078	Y	Y	838.613	126.016	126.016	N	NA	Adult	Unknown
377	5253442	naturenate	2017-03-04	18:33:00	2017-03-08	16:12:00	33.3662	-118.35	Y	Y	1534.1	1918.09	581.493	N	NA	Adult	Unknown
378	5246224	naturenate	2016-06-22	21:22:00	2017-03-07	16:39:00	32.9627	-117.253	N	Y	731.164	740.792+	75.392	N	NA	Adult	Unknown
381	5232812	btsalyuk	2017-03-05	12:18:00	2017-03-05	16:27:00	32.7744	-117.191	Y	Y	1208.35	238.411	238.411	N	NA	Adult	Unknown
382	5232632	thomashulsey	2017-03-01	13:31:00	2017-03-05	16:08:00	34.0052	-119.751	Y	Y	1000.23	598.77	268.239	Y	0	Adult	Unknown
383	5231382	nahrens	2017-03-03	19:19:00	2017-03-05	11:34:00	32.7973	-117.178	Y	Y	825.996	1233.23	540.073	N	NA	Adult	Unknown
384	5226916	kmherpkid	2017-03-04	12:17:00	2017-03-04	20:15:00	33.0934	-116.887	N	N	NA	NA	NA	Y	0	Adult	Unknown
386	5224768	anthonynunez	2017-03-04	15:26:00	2017-03-04	15:28:00	32.7755	-116.879	Y	Y	398.267	414.002	127.478	N	NA	Juvenile	Unknown
387	7370876	quantron	2017-08-05	11:30:00	2017-08-05	20:37:00	33.8843	-118.287	Y	Y	799.083	254.256	124.294	N	NA	Adult	Unknown
388	7342277	scdevaney	2017-08-03	19:30:00	2017-08-03	19:54:00	34.0715	-118.356	Y	Y	751.124	1123.48	959.859	Y	0	Adult	Unknown
389	7335309	gwenckatz	2017-08-03	07:42:00	2017-08-03	11:30:00	34.1965	-118.157	Y	N	521.747	881.941	NA	N	NA	Juvenile	Unknown
390	7324425	gregsavee	2017-07-30	17:29:00	2017-08-02	15:04:00	34.1611	-118.125	N	Y	839.256	482.217+	275.198	Y	0	Adult	Unknown
393	7255429	thefish0815	2017-07-18	21:43:00	2017-07-28	17:58:00	33.213	-116.464	Y	N	1209.15	2691.02	NA	Y	0	Adult	Unknown
394	5218507	silversea_starsong	2017-03-03	13:27:00	2017-03-03	15:05:00	33.5551	-117.664	N	N	NA	NA	NA	Y	0	Adult	Unknown
395	5217732	hikingsandiego	2017-03-03	12:15:00	2017-03-03	12:18:00	32.6622	-117.089	Y	Y	754.249	591.588	212.393	N	NA	Adult	Unknown
396	5214330	donendicott	2017-03-02	16:59:00	2017-03-02	18:20:00	32.9166	-117.089	Y	N	NA	NA	NA	Y	3	Adult	Unknown
397	5211430	bgator	2017-02-24	15:20:00	2017-03-02	09:03:00	33.0977	-116.894	Y	Y	1058.55	910.169	148.758	N	NA	Adult	Unknown
398	5206067	dennisonthetrail	2017-02-27	08:30:00	2017-03-01	13:11:00	34.1847	-118.213	Y	Y	567.355	710.943	467.005	N	NA	Adult	Unknown
399	5198292	zabbey	2017-02-27	09:59:00	2017-02-28	07:55:00	34.3534	-119.311	Y	N	480.47	712.818	NA	Y	0	Juvenile	Unknown
401	5193565	thatchersmith	2017-02-27	13:43:00	2017-02-27	13:44:00	34.1842	-118.853	Y	N	984.86	1758.87	NA	N	NA	Juvenile	Unknown
402	5177609	crtracy	2017-02-25	14:21:00	2017-02-25	14:30:00	33.8599	-117.744	Y	Y	1593.35	1785.04	531.947	Y	0	Adult	Unknown
403	5177353	crtracy	2017-02-25	14:01:00	2017-02-25	14:03:00	33.861	-117.742	Y	Y	961.913	556.05	556.05	N	NA	Adult	Unknown
404	5176961	billydrenk	2017-02-25	12:28:00	2017-02-25	13:04:00	32.7675	-117.071	Y	N	402.168	956.9	NA	N	NA	Adult	Unknown
405	5171045	kmmcgowan	2017-02-24	14:17:00	2017-02-24	14:31:00	32.7519	-116.967	N	N	NA	NA	NA	Y	0	Juvenile	Unknown
406	5170757	mcow1	2017-02-23	NA	2017-02-24	21:39:00	33.7758	-118.054	Y	N	1056.1	1702.13	NA	N	NA	Adult	Unknown
409	5155219	stacys	2017-02-21	17:07:00	2017-02-22	10:16:00	33.4554	-117.575	N	Y	1503.16	625.435+	439.692	N	NA	Adult	Unknown
410	5144795	candrasandiego	2017-02-20	17:21:00	2017-02-20	17:22:00	32.7709	-117.039	Y	Y	896.42	935.127	105.646	N	NA	Adult	Unknown
411	5136909	mstepek	2017-02-19	13:14:00	2017-02-19	13:16:00	32.7464	-117.15	Y	N	355.126	693.383	NA	N	NA	Adult	Unknown
412	5130032	gregpauly	2017-02-18	12:30:00	2017-02-18	12:31:00	33.9568	-118.173	Y	Y	1140.33	1280.45	580.264	N	NA	Adult	Unknown
414	5116759	kamc	2017-02-15	12:48:00	2017-02-15	18:40:00	32.7638	-117.141	Y	Y	1120.39	366.197	1076.45	Y	0	Adult	Unknown
415	5105129	kimberlycole96	2017-02-13	17:41:00	2017-02-13	17:59:00	32.7678	-117.068	Y	Y	1086.04	104.077	612.001	N	NA	Adult	Unknown
416	5087597	advian1	2017-01-29	14:28:00	2017-02-10	18:38:00	32.8888	-117.224	Y	Y	549.902	664.017	221.795	N	NA	Adult	Unknown
418	5081345	roguegoats	2017-02-09	14:45:00	2017-02-09	14:46:00	32.7771	-117.071	Y	Y	1361.51	1725.64	694.93	Y	0	Adult	Unknown
419	5080644	donendicott	2017-02-08	15:42:00	2017-02-09	01:55:00	32.7923	-117.188	Y	Y	828.432	724.318	129.016	N	NA	Adult	Unknown
420	5055667	ajzellmer	2017-02-04	10:59:00	2017-02-04	20:50:00	33.7954	-118.288	N	N	NA	NA	NA	Y	0	Juvenile	Unknown
421	4992652	aegolius	2015-11-18	13:56:00	2017-01-22	21:28:00	34.0232	-119.766	Y	N	766.016	1306.46	NA	N	NA	Adult	Unknown
422	4988185	amplex4love	2016-03-01	18:51:00	2017-01-22	12:29:00	32.7928	-117.076	Y	Y	1558.96	1064.44	94.895	Y	0	Adult	Unknown
423	4984990	gregpauly	2017-01-21	14:18:00	2017-01-21	14:19:00	33.9157	-117.936	N	N	NA	NA	NA	Y	0	Adult	Unknown
424	4984328	gregpauly	2017-01-21	11:49:00	2017-01-21	11:50:00	33.9537	-118.036	N	Y	1280.03	839.073+	232.679	N	NA	Adult	Unknown
426	4975042	amplex4love	2013-02-10	NA	2017-01-19	21:26:00	32.8932	-117.068	N	N	NA	NA	NA	Y	0	Adult	Unknown
428	4930224	andrew_louros	2017-01-11	16:28:00	2017-01-11	16:37:00	33.7937	-118.354	Y	Y	NA	NA	NA	Y	0	Adult	Unknown
429	4929565	ericcleveland	2007-03-01	12:00:00	2017-01-11	14:34:00	34.108	-118.436	Y	N	541.933	981.633	NA	N	NA	Adult	Unknown
430	4929373	ericcleveland	2016-05-17	14:46:00	2017-01-11	13:58:00	34.1081	-118.436	N	N	NA	NA	NA	Y	0	Adult	Unknown
431	4929372	ericcleveland	2010-01-01	12:01:00	2017-01-11	13:58:00	34.1081	-118.436	N	N	NA	NA	NA	Y	1	Adult	Unknown
432	4875202	bgator	2016-12-31	14:37:00	2016-12-31	15:46:00	33.1673	-117.277	Y	N	666.012	1666.71	NA	N	NA	Adult	Unknown
433	4816836	cedric_lee	2017-12-20	15:52:00	2016-12-20	19:33:00	34.0035	-118.053	N	N	NA	NA	NA	Y	0	Adult	Unknown
434	4768338	natureinla	2016-12-11	12:29:00	2016-12-13	09:50:00	33.7594	-118.314	Y	Y	344.122	427.778	189.874	N	NA	Juvenile	Unknown
435	4759235	joehogg	2017-10-21	NA	2016-12-11	17:17:00	34.1019	-118.257	Y	N	211.829	546.034	NA	N	NA	Juvenile	Unknown
436	4717605	adyer	2016-04-11	NA	2016-12-04	21:53:00	34.0967	-118.057	Y	Y	397.181	348.968	67.357	N	NA	Adult	Unknown
437	4683389	fundad	2016-10-22	09:10:00	2016-12-03	05:32:00	33.8079	-118.087	Y	N	1398.5	3007.21	NA	N	NA	Adult	Unknown
438	4661865	msham005	2016-09-02	18:33:00	2016-11-29	10:11:00	33.8331	-117.83	Y	Y	NA	NA	NA	N	NA	Adult	Unknown
439	4646625	rjari001	2016-11-12	NA	2016-11-27	03:26:00	33.8081	-116.777	Y	Y	823.906	1382.43	887.313	N	NA	Adult	Unknown
440	4639899	mfaul002	2016-11-12	NA	2016-11-26	13:33:00	33.5853	-116.448	N	N	NA	NA	NA	N	NA	Adult	Unknown
441	4616388	annanhelms	2016-11-22	10:27:00	2016-11-22	10:47:00	34.0796	-118.303	Y	Y	445.208	636.633	332.048	N	NA	Adult	Unknown
442	4602292	melodyfelix23	2016-11-19	11:18:00	2016-11-19	17:14:00	32.7953	-117.008	Y	N	503.379	1407.05	NA	N	NA	Juvenile	Unknown
443	4573625	pamela_brewer	2016-11-11	NA	2016-11-14	17:41:00	33.9942	-117.765	Y	N	440.473	526.237	NA	N	NA	Adult	Unknown
444	4571421	natureinla	2016-11-09	15:34:00	2016-11-14	10:42:00	34.1444	-118.143	Y	N	439.982	806.861	NA	N	NA	Juvenile	Unknown
445	4564815	lalawette	2016-11-13	11:18:00	2016-11-13	18:46:00	34.008	-118.398	Y	N	222.649	487.041	NA	N	NA	Juvenile	Unknown
446	4522305	sid	2016-10-26	NA	2016-11-09	09:55:00	34.1067	-118.268	Y	N	185.612	358.583	NA	N	NA	Juvenile	Unknown
447	4521901	breeput	2016-11-08	11:20:00	2016-11-09	08:38:00	33.5855	-117.704	Y	Y	672.467	502.106	984.978	N	NA	Adult	Unknown
448	4508678	bbunny	2016-11-04	16:55:00	2016-11-06	15:17:00	34.1712	-118.398	Y	N	689.284	1493.69	NA	N	NA	Juvenile	Unknown
449	4496893	patsimpson2000	2016-11-04	11:15:00	2016-11-04	18:47:00	32.6839	-117.248	Y	N	NA	NA	NA	N	NA	Adult	Unknown
450	4495739	annaskye	2016-11-04	15:11:00	2016-11-04	15:11:00	34.1299	-118.213	N	Y	1042.26	395.601+	229.242	Y	0	Adult	Unknown
451	4490636	varajuan	2016-01-24	14:48:00	2016-11-03	19:04:00	33.0086	-117.252	Y	N	575.107	1215.51	NA	N	NA	Adult	Unknown
452	4440204	sid	2016-09-20	NA	2016-10-26	10:08:00	34.1067	-118.268	Y	N	708.677	936.779	NA	N	NA	Adult	Unknown
453	4438458	ctwothree	2016-10-25	16:27:00	2016-10-25	10:58:00	34.0478	-118.379	Y	Y	691.177	857.112	483.472	N	NA	Adult	Unknown
454	4437868	vanessa_talia	2016-10-25	20:34:00	2016-10-25	21:37:00	32.7687	-116.91	N	Y	304.458	176.604+	66.611	N	NA	Adult	Unknown
455	4423839	jklabin	2016-06-02	10:17:00	2016-10-23	17:56:00	34.1114	-118.271	Y	N	663.477	1231.57	NA	N	NA	Adult	Unknown
456	4413383	danielletran	2016-10-22	11:10:00	2016-10-22	11:28:00	34.0788	-118.7	Y	Y	1075.66	1484.35	972.29	Y	0	Adult	Unknown
457	4401481	scutigera13	2016-08-10	NA	2016-10-20	13:05:00	34.0865	-118.255	N	Y	575.303	454.093+	323.231	N	NA	Adult	Unknown
458	4381667	scdevaney	2016-10-17	16:10:00	2016-10-17	07:21:00	34.1263	-118.551	Y	N	467.77	965.844	NA	Y	0	Adult	Unknown
459	4373339	ctwothree	2016-10-07	13:29:00	2016-10-16	16:43:00	34.0169	-118.384	Y	Y	NA	NA	NA	Y	0	Adult	Unknown
460	4373338	ctwothree	2016-10-16	01:29:00	2016-10-16	16:43:00	34.0478	-118.379	Y	N	139.511	246.666	NA	N	NA	Juvenile	Unknown
461	4363044	sarahwenner	2016-10-14	16:46:00	2016-10-15	09:13:00	34.167	-118.938	Y	Y	571.44	774.272	465.619	N	NA	Adult	Unknown
462	4331047	bbunny	2016-10-07	16:26:00	2016-10-11	20:15:00	34.1711	-118.399	Y	N	453.644	906.248	NA	N	NA	Adult	Unknown
463	4330908	bbunny	2016-10-09	16:11:00	2016-10-11	19:51:00	34.1712	-118.398	N	Y	715.512	612.687+	251.079	N	NA	Adult	Unknown
464	4315268	scutigera13	2016-05-25	NA	2016-10-10	15:12:00	34.0865	-118.255	Y	Y	1018.26	326.768	188.633	N	NA	Adult	Unknown
465	4313807	elainema	2016-10-10	12:00:00	2016-10-10	12:01:00	34.0743	-118.128	Y	Y	941.822	569.207	179.184	N	NA	Adult	Unknown
466	4308364	alan-duke	2016-10-09	17:00:00	2016-10-09	17:24:00	34.1362	-118.199	Y	Y	1051.14	1462.38	892.765	N	NA	Adult	Unknown
467	4283430	crotalusfreak	2016-04-05	16:06:00	2016-10-06	06:21:00	34.1195	-118.41	Y	Y	821.238	483.386	144.391	N	NA	Adult	Unknown
468	4283405	crotalusfreak	2016-06-14	08:57:00	2016-10-06	06:16:00	34.266	-118.781	Y	Y	1340.07	710.93	181.732	Y	0	Juvenile	Unknown
469	4279877	cadentaylor15	2016-10-05	15:36:00	2016-10-05	15:38:00	33.7894	-118.366	Y	Y	1416.13	1003.47	254.807	Y	0	Adult	Unknown
471	4269273	jennwhitehead	2016-09-22	17:19:00	2016-10-04	10:33:00	34.1916	-118.165	Y	N	247.281	437.35	NA	N	NA	Juvenile	Unknown
472	4258343	dlbowls	2016-10-02	19:12:00	2016-10-02	20:47:00	34.2758	-118.611	Y	N	943.057	1729.86	NA	Y	0	Juvenile	Unknown
477	4203528	km_pease	2016-08-11	16:15:00	2016-09-25	17:35:00	34.0884	-118.28	Y	N	382.848	923.429	NA	N	NA	Adult	Unknown
478	4200696	davey	2016-09-25	11:05:00	2016-09-25	11:38:00	32.7416	-117.172	Y	Y	601.49	566.01	456.911	N	NA	Adult	Unknown
479	4184232	monicawahl	2016-09-23	14:59:00	2016-09-23	15:06:00	34.1362	-118.175	Y	Y	424.881	507.648	174.208	N	NA	Adult	Unknown
480	4183030	jessica4wildlife	2016-09-13	11:15:00	2016-09-23	12:23:00	34.1749	-118.124	Y	Y	645.884	565.157	83.546	N	NA	Juvenile	Unknown
481	4177996	breeput	2016-09-22	17:11:00	2016-09-22	18:42:00	34.0956	-118.318	Y	N	125.589	298.217	NA	N	NA	Adult	Unknown
482	4173238	randib	2016-09-21	15:46:00	2016-09-22	06:28:00	34.1914	-118.63	N	Y	964.247	491.379+	241.323	N	NA	Adult	Unknown
483	4168673	econmama	2016-09-21	15:30:00	2016-09-21	15:33:00	33.8272	-118.062	Y	Y	549.706	214.751	214.751	N	NA	Juvenile	Unknown
484	4160832	emilycobar	2016-09-15	14:05:00	2016-09-21	13:16:00	34.0169	-118.384	Y	Y	408.82	535.011	191.76	N	NA	Adult	Unknown
487	4150748	lindseykelly397	2016-09-18	17:32:00	2016-09-19	15:20:00	34.0247	-118.299	Y	N	563.53	1119.54	NA	N	NA	Juvenile	Unknown
488	4142847	xterrapin	2016-09-02	09:05:00	2016-09-18	15:20:00	34.2694	-119.108	Y	N	571.268	808.409	NA	N	NA	Juvenile	Unknown
489	4126723	dcharlin	2016-09-16	18:43:00	2016-09-16	18:45:00	33.7756	-118.319	Y	N	179.334	241.03	NA	N	NA	Juvenile	Unknown
490	4109710	sherrytsai	2016-09-14	13:31:00	2016-09-14	13:37:00	33.8424	-117.819	Y	N	316.26	689.323	NA	N	NA	Juvenile	Unknown
491	4069421	bikash	2016-09-06	18:59:00	2016-09-08	20:53:00	33.2034	-117.359	Y	N	617.376	1086.77	NA	N	NA	Juvenile	Unknown
492	4058503	natureinla	2016-09-03	16:42:00	2016-09-07	13:47:00	33.9695	-118.38	Y	N	235.558	569.05	NA	N	NA	Juvenile	Unknown
493	4053563	serpophaga	2014-07-17	06:59:00	2016-09-06	20:57:00	34.45	-118.646	N	Y	671.388	1163.211+	837.563	N	NA	Adult	Unknown
494	4053562	serpophaga	2014-07-31	19:40:00	2016-09-06	20:57:00	34.0866	-119.03	Y	N	568.028	1188.17	NA	N	NA	Adult	Unknown
495	4053010	jumpinjackranch	2016-09-06	18:40:00	2016-09-06	19:05:00	34.4396	-117.926	Y	N	745.462	1332.2	NA	N	NA	Juvenile	Unknown
496	4052241	bbunny	2016-09-05	15:47:00	2016-09-06	17:17:00	34.1712	-118.399	Y	Y	708.2	806.925	313.873	N	NA	Adult	Unknown
497	4051268	breeput	2016-09-06	10:42:00	2016-09-06	15:03:00	34.0956	-118.654	Y	Y	1001.91	688.632	204.296	Y	0	Adult	Unknown
501	4007835	cdegroof	2016-08-31	18:53:00	2016-09-01	17:50:00	34.1862	-118.177	Y	N	518.028	1038.88	NA	N	NA	Juvenile	Unknown
502	3999569	randib	2016-08-30	19:10:00	2016-08-30	19:12:00	34.189	-118.615	Y	N	582.501	954.045	NA	N	NA	Juvenile	Unknown
503	3997827	ray11	2016-08-30	14:33:00	2016-08-30	14:42:00	34.1835	-118.161	Y	Y	678.17	1202.13	879.506	N	NA	Juvenile	Unknown
504	3991399	tiyumq	2016-08-29	17:11:00	2016-08-29	19:20:00	34.2735	-118.61	N	Y	758.664	824.271+	369.577	Y	0	Adult	Unknown
505	3989618	mcow1	2016-08-29	NA	2016-08-29	20:50:00	33.7761	-118.054	Y	Y	902.013	1037.32	401.94	N	NA	Adult	Unknown
507	3982532	anita-jenine	2016-08-28	14:06:00	2016-08-28	14:15:00	34.1091	-118.227	Y	N	422.095	820.724	NA	N	NA	Juvenile	Unknown
509	3977107	jessica4wildlife	2016-08-27	15:18:00	2016-08-27	17:58:00	34.1752	-118.124	Y	N	702.947	1066.85	NA	N	NA	Juvenile	Unknown
510	3957571	jlydeen	2016-08-23	19:44:00	2016-08-24	19:23:00	34.1089	-117.725	Y	N	NA	NA	NA	N	NA	Juvenile	Unknown
511	3956143	slcutuli	2016-08-24	15:47:00	2016-08-24	15:48:00	34.0451	-118.385	Y	Y	NA	NA	NA	N	NA	Adult	Unknown
512	3954594	mordenana	2016-08-24	11:38:00	2016-08-24	11:40:00	34.1353	-118.297	Y	Y	828.341	585.307	189.561	Y	0	Adult	Unknown
513	3934193	pstahlheber	2016-08-21	12:06:00	2016-08-21	12:55:00	34.1737	-118.124	Y	Y	1058.09	989.079	146.372	N	NA	Adult	Unknown
514	3919627	plazi	2016-08-19	15:12:00	2016-08-19	15:19:00	34.159	-118.109	Y	Y	523.994	1028.18	548.266	N	NA	Juvenile	Unknown
515	3906630	bpalatucci	2016-08-17	10:42:00	2016-08-17	11:55:00	34.0208	-118.489	Y	Y	1478.36	796.612	711.377	N	NA	Adult	Unknown
516	3901912	slcutuli	2016-08-16	17:25:00	2016-08-16	17:29:00	34.0452	-118.385	Y	Y	424.493	152.116	48.58	N	NA	Adult	Unknown
517	3892842	iturtle	2016-08-15	10:20:00	2016-08-15	10:26:00	34.003	-117.734	Y	Y	286.506	284.273	31.829	N	NA	Adult	Unknown
518	3892686	biohexx1	2016-08-15	09:44:00	2016-08-15	09:57:00	32.7573	-117.032	Y	Y	394.674	698.322	690.322	N	NA	Juvenile	Unknown
519	3868727	popcornjunction	2016-08-11	11:05:00	2016-08-12	11:21:00	34.1065	-118.203	Y	Y	1065.56	223.2	223.2	N	NA	Adult	Unknown
520	3863852	sharonn	2016-08-11	17:04:00	2016-08-11	17:08:00	34.0918	-118.188	Y	Y	1856.51	1671.45	292.746	N	NA	Adult	Unknown
521	3828628	bbunny	2016-08-07	11:02:00	2016-08-07	17:03:00	34.121	-118.409	Y	Y	952.133	96.628	96.628	N	NA	Adult	Unknown
522	3824963	erik22	2016-06-22	13:09:00	2016-08-07	11:42:00	32.6263	-116.937	Y	Y	871.53	981.487	458.041	N	NA	Adult	Unknown
523	3823564	tamatoyamato	2016-06-12	11:52:00	2016-08-07	09:34:00	33.7982	-118.402	Y	Y	1074.8	707.589	218.851	N	NA	Adult	Unknown
524	3815096	abphoto	2016-08-06	10:06:00	2016-08-06	13:05:00	34.1219	-118.297	Y	N	503.657	735.926	NA	N	NA	Juvenile	Unknown
525	3799195	richbreisch	2016-08-03	08:00:00	2016-08-03	15:00:00	32.8063	-117.192	Y	Y	766.442	1133.06	865.222	N	NA	Adult	Unknown
526	3751736	steviekgold	2016-07-26	18:57:00	2016-07-26	18:58:00	33.8	-117.8	Y	N	NA	NA	NA	N	NA	Juvenile	Unknown
527	3741964	gwennoda	2016-07-24	11:38:00	2016-07-24	21:45:00	33.9858	-118.43	Y	N	335.424	750.78	NA	N	NA	Adult	Unknown
528	3737594	pegisuz	2016-07-23	NA	2016-07-24	09:05:00	34.1685	-118.065	N	Y	1005.28	536.709+	321.291	N	NA	Adult	Unknown
529	3734697	pliffgrieff	2016-07-23	19:31:00	2016-07-23	20:09:00	34.2279	-118.233	Y	Y	785.393	1159.87	872.007	N	NA	Adult	Unknown
530	3719753	rickyneg	2016-07-13	15:51:00	2016-07-21	23:52:00	32.6366	-116.935	N	N	NA	NA	NA	N	NA	Adult	Unknown
531	3711318	pleistocen3	2016-07-04	19:00:00	2016-07-20	14:46:00	34.2698	-117.622	N	Y	1092.45	975.386+	201.449	Y	0	Adult	Unknown
532	3708226	bpalatucci	2016-07-19	09:51:00	2016-07-19	11:12:00	34.0208	-118.489	Y	Y	252.495	191.263	66.159	N	NA	Adult	Unknown
533	3702575	hhayes	2016-07-18	21:52:00	2016-07-18	21:53:00	34.1451	-118.107	N	Y	924.983	554.828+	356.788	N	NA	Juvenile	Unknown
534	3696509	staceytracks	2010-03-27	15:19:00	2016-07-17	20:44:00	32.8395	-117.042	Y	N	387.347	820.965	NA	N	NA	Adult	Unknown
535	3695672	steviekgold	2016-07-17	17:56:00	2016-07-17	18:19:00	33.7144	-118.297	N	N	NA	NA	NA	Y	0	Juvenile	Unknown
536	3680003	quantron	2016-07-14	18:06:00	2016-07-14	19:14:00	33.8853	-118.287	Y	Y	1134.72	905.039	187.472	Y	0	Adult	Unknown
537	3664577	shrike2	2016-07-11	19:16:00	2016-07-11	22:04:00	32.7753	-117.189	Y	N	677.031	1158.99	NA	N	NA	Adult	Unknown
538	3657028	rafas_lara	2016-05-13	17:43:00	2016-07-10	13:28:00	35.19	-119.864	Y	Y	1104.62	1421.64	985.125	Y	0	Adult	Unknown
539	3641894	tomroutson	2015-05-18	12:45:00	2016-07-08	13:26:00	34.0585	-118.477	N	Y	1581.72	483.090+	257.808	N	NA	Adult	Unknown
540	3620251	km_pease	2016-07-04	08:14:00	2016-07-04	09:11:00	34.0834	-118.281	Y	Y	671.132	478.098	56.303	N	NA	Adult	Unknown
541	3582767	richbreisch	2016-07-01	NA	2016-07-01	12:53:00	32.8458	-117.203	Y	Y	658.115	68.25	68.25	N	NA	Adult	Unknown
542	3573079	psdaugherty	2016-06-30	17:59:00	2016-06-30	18:01:00	34.4548	-119.808	Y	N	1120.9	2360.66	NA	N	NA	Juvenile	Unknown
543	3562756	dlbowls	2016-06-29	14:23:00	2016-06-29	16:45:00	34.2748	-118.612	Y	N	863.109	1025.3	NA	N	NA	Adult	Unknown
545	3539248	cindyabrams	2016-06-28	09:29:00	2016-06-28	09:40:00	34.1066	-118.269	Y	N	347.067	856.184	NA	N	NA	Adult	Unknown
546	3530356	amyjaeckerjones	2014-04-29	NA	2016-06-26	18:42:00	34.1372	-118.129	Y	N	697.521	1199.25	NA	N	NA	Juvenile	Unknown
547	3530043	amyjaeckerjones	2013-07-09	NA	2016-06-26	17:56:00	34.1796	-118.134	N	N	NA	NA	NA	Y	0	Juvenile	Unknown
548	3529997	amyjaeckerjones	2013-01-05	NA	2016-06-26	17:48:00	34.1796	-118.134	Y	N	NA	NA	NA	Y	0	Adult	Unknown
549	3519001	steviekgold	2016-06-20	18:15:00	2016-06-25	08:04:00	33.0862	-117.099	Y	Y	909.521	895.228	585.673	N	NA	Adult	Unknown
550	3510751	sidesplotch	2016-06-17	09:22:00	2016-06-23	15:33:00	32.6735	-117.243	Y	N	1332.24	2621.36	NA	Y	0	Adult	Unknown
551	3499724	mhaylock	2016-06-21	17:11:00	2016-06-21	17:18:00	34.0033	-118.399	Y	Y	1067.92	747.865	95.112	N	NA	Adult	Unknown
553	3490344	natureinla	2016-05-29	18:14:00	2016-06-20	09:36:00	34.1251	-118.625	Y	Y	418.462	303.192	89.219	N	NA	Adult	Unknown
554	3485300	kmherpkid	2015-10-03	NA	2016-06-19	17:23:00	33.0361	-116.587	Y	N	947.179	1801.75	NA	Y	0	Adult	Unknown
556	3482484	km_pease	2016-06-18	20:03:00	2016-06-19	08:55:00	34.0883	-118.28	Y	N	371.305	594.862	NA	N	NA	Juvenile	Unknown
557	3473952	natureinla	2007-03-15	NA	2016-06-17	15:44:00	34.1079	-118.436	Y	N	537.94	993.566	NA	Y	3	Adult	Unknown
558	3470636	cedric_lee	2016-06-15	11:59:00	2016-06-17	12:52:00	34.0023	-117.876	Y	Y	1529.52	656.888	287.556	N	NA	Adult	Unknown
559	3470086	dlbowls	2016-06-16	17:13:00	2016-06-16	20:57:00	34.274	-118.615	Y	Y	896.063	1071.71	666.233	Y	0	Adult	Unknown
560	3465203	l0000_hz_legend	2014-03-06	NA	2016-06-15	11:42:00	32.6858	-116.817	Y	Y	276.361	295.84	82.177	N	NA	Adult	Unknown
561	3463000	natureinla	2016-06-07	18:15:00	2016-06-15	15:12:00	34.2042	-118.324	Y	Y	574.689	686.207	686.207	N	NA	Adult	Unknown
563	3452877	j_mcgowan	2016-06-13	17:17:00	2016-06-13	17:24:00	34.2728	-119.176	Y	Y	850.714	1030.01	766.034	N	NA	Juvenile	Unknown
564	3451688	cadentaylor15	2016-06-13	12:28:00	2016-06-13	13:51:00	33.7999	-118.382	Y	N	1401.26	1986.93	NA	N	NA	Adult	Unknown
565	3444269	kliewer	2016-05-10	14:01:00	2016-06-12	12:29:00	34.2221	-118.195	Y	Y	961.114	755.751	147.7	N	NA	Adult	Unknown
566	3431730	dlbowls	2016-06-10	16:56:00	2016-06-10	19:45:00	34.2754	-118.612	N	N	NA	NA	NA	Y	0	Adult	Unknown
567	3410405	sid	2016-03-02	14:20:00	2016-06-08	16:44:00	34.1067	-118.268	Y	Y	853.424	754.165	170.039	N	NA	Adult	Unknown
568	3403384	jennysita_iyer	2015-07-05	NA	2016-06-07	12:50:00	34.0092	-117.469	Y	N	824.287	1321.31	NA	N	NA	Juvenile	Unknown
569	3336704	biohexx1	2016-05-29	NA	2016-05-29	19:11:00	32.8208	-116.877	Y	Y	795.122	847.601	525.395	N	NA	Adult	Unknown
570	3271768	laurahaydel	2016-05-22	12:29:00	2016-05-22	12:31:00	34.0397	-118.395	Y	Y	652.134	1018	720.444	N	NA	Adult	Unknown
571	3249491	quantron	2016-05-21	09:38:00	2016-05-21	09:41:00	33.8842	-118.287	Y	Y	789.714	783.081	96.997	N	NA	Adult	Unknown
572	3246908	cedric_lee	2016-05-11	18:58:00	2016-05-21	08:31:00	34.0742	-118.455	Y	Y	1373.97	245.051	245.051	Y	0	Adult	Unknown
573	3217246	mtmr	2016-05-19	14:50:00	2016-05-19	15:29:00	34.0243	-118.407	N	N	NA	NA	NA	Y	0	Adult	Unknown
574	3212367	jumpinjackranch	2016-05-19	07:25:00	2016-05-19	07:28:00	34.4396	-117.926	N	Y	1459.06	792.174+	172.627	N	NA	Adult	Unknown
575	3202706	dmontijo	2016-05-17	13:24:00	2016-05-17	11:33:00	33.6914	-117.973	Y	Y	642.536	398.789	177.461	N	NA	Adult	Unknown
576	3199336	s1ud3nt4b10	2016-05-17	13:11:00	2016-05-17	13:12:00	32.5743	-117.111	Y	Y	753.219	988.41	656.439	N	NA	Adult	Unknown
577	3197929	jmcleod	2016-05-13	17:36:00	2016-05-17	09:52:00	35.19	-119.864	N	N	NA	NA	NA	Y	0	Adult	Unknown
578	3193295	dlbowls	2016-05-16	16:16:00	2016-05-16	20:47:00	34.2754	-118.612	Y	N	591.569	1338.53	NA	N	NA	Juvenile	Unknown
579	7536637	scranage	2017-08-17	16:45:00	2017-08-17	17:00:00	34.0174	-118.288	Y	N	486.175	913.619	NA	N	NA	Juvenile	Unknown
580	7412085	peggywu	2017-08-08	13:46:00	2017-08-08	15:03:00	34.0743	-118.455	Y	Y	1062.55	698.424	207.867	Y	0	Adult	Unknown
581	3186650	plvrlvr	2016-05-15	16:57:00	2016-05-16	06:54:00	34.1367	-118.022	Y	N	641.82	1435.54	NA	N	NA	Adult	Unknown
582	3185765	blugo	2016-05-15	23:25:00	2016-05-15	23:26:00	32.5758	-117.053	Y	Y	620.714	90.006	90.006	N	NA	Adult	Unknown
583	3184113	photonsoul	2016-03-30	11:46:00	2016-05-15	18:01:00	33.8493	-117.807	Y	Y	745.154	1180.3	860.84	N	NA	Juvenile	Unknown
585	3178870	kimssight	2016-05-08	NA	2016-05-14	11:00:00	33.8225	-118.172	Y	Y	928.806	1563.92	722.64	Y	0	Adult	Unknown
586	3165279	silversea_starsong	2016-05-11	13:48:00	2016-05-13	10:33:00	34.3751	-117.722	N	Y	814.315	1158.579+	732.337	Y	0	Adult	Unknown
587	3157560	lenabaileylee	2016-05-12	06:54:00	2016-05-12	08:30:00	34.1662	-118.94	Y	Y	435.879	781.206	513.068	N	NA	Adult	Unknown
589	3134195	misschiffonade	2016-05-09	14:22:00	2016-05-09	14:24:00	34.1048	-118.213	Y	Y	736.407	870.382	558.719	N	NA	Adult	Unknown
590	3129698	steviekgold	2016-05-08	18:01:00	2016-05-08	20:42:00	34.05	-118.561	Y	Y	1127.38	1553.04	635.231	N	NA	Adult	Unknown
592	3109575	josephlgp	2016-05-01	19:12:00	2016-05-06	02:30:00	34.4339	-119.841	Y	Y	497.909	371.626	69.128	N	NA	Adult	Unknown
593	3109169	biesman	2016-05-05	22:43:00	2016-05-05	22:50:00	33.7147	-118.302	Y	Y	1877.42	1027.56	1027.56	Y	0	Adult	Unknown
594	3108878	nickdertavitian	2015-03-19	08:53:00	2016-05-05	21:37:00	34.2386	-118.247	Y	N	1332.64	2132.71	NA	Y	0	Adult	Unknown
595	3101214	gidgetgo	2016-05-04	NA	2016-05-04	22:11:00	34.1422	-118.4	N	Y	2050.68	2145.979+	1345.11	N	NA	Adult	Unknown
596	3096258	carlos52	2016-05-04	08:50:00	2016-05-04	08:51:00	33.9214	-118.371	Y	Y	1241.43	470.492	410.284	N	NA	Adult	Unknown
597	3085195	alexann	2016-05-02	19:07:00	2016-05-02	19:09:00	34.1906	-118.106	Y	Y	983.326	775.593	161.828	N	NA	Adult	Unknown
598	3078043	quantron	2016-04-30	14:46:00	2016-05-01	20:20:00	34.0876	-118.706	N	Y	425.261	402.075+	141.106	N	NA	Adult	Unknown
599	3060408	nick11	2016-04-24	10:23:00	2016-04-29	21:56:00	34.9185	-119.182	N	N	NA	NA	NA	Y	3	Adult	Unknown
600	3049442	km_pease	2016-04-28	07:16:00	2016-04-28	10:32:00	34.0867	-118.28	Y	Y	376.157	511.379	303.652	N	NA	Adult	Unknown
601	3026935	dovetothemax	2016-04-23	18:13:00	2016-04-24	20:42:00	34.5991	-119.755	Y	N	543.15	924.932	NA	N	NA	Adult	Unknown
602	3024312	latiffeamado	2016-04-24	11:51:00	2016-04-24	15:41:00	34.2037	-118.017	Y	Y	967.058	638.474	638.474	N	NA	Adult	Unknown
603	3007383	cadentaylor15	2016-04-22	16:40:00	2016-04-22	17:16:00	33.7917	-118.383	N	N	NA	NA	NA	Y	0	Adult	Unknown
604	3000284	deweb	2016-04-20	NA	2016-04-21	21:52:00	34.1612	-118.423	Y	Y	852.782	775.235	113.494	N	NA	Adult	Unknown
605	2999917	randem	2016-04-09	12:28:00	2016-04-21	20:18:00	34.2314	-118.307	N	N	NA	NA	NA	Y	0	Adult	Unknown
606	2999809	cynthiamcohen	2016-04-21	18:52:00	2016-04-21	20:04:00	34.1539	-117.999	Y	Y	1424.25	421.077	167.401	N	NA	Adult	Unknown
609	2994386	brenna3	2016-04-11	18:14:00	2016-04-21	10:58:00	34.0021	-118.808	Y	Y	523.446	973.328	965.527	N	NA	Adult	Unknown
610	2988210	gregpauly	2016-04-20	12:20:00	2016-04-20	18:50:00	34.0086	-118.476	N	Y	1148.46	771.298+	197.768	N	NA	Adult	Unknown
611	2986945	natureinla	2016-04-04	15:00:00	2016-04-20	17:06:00	34.0397	-118.504	Y	Y	1055.39	786.242	667.041	Y	0	Adult	Unknown
612	2986675	natureinla	2016-04-14	13:08:00	2016-04-20	16:43:00	33.7842	-118.259	Y	N	NA	NA	NA	N	NA	Juvenile	Unknown
613	7786073	j_mcgowan	2017-09-04	16:29:00	2017-09-04	16:38:00	34.2732	-119.176	Y	N	249.388	468.616	NA	N	NA	Juvenile	Unknown
614	7763972	neontetraploid	2017-09-02	11:37:00	2017-09-03	10:26:00	34.122	-118.004	Y	Y	688.298	628.113	234.428	Y	0	Adult	Unknown
615	7742330	breeput	2017-08-26	19:03:00	2017-09-01	14:59:00	34.0545	-118.44	Y	N	285.599	410.1	NA	N	NA	Juvenile	Unknown
616	7731625	breeput	2017-08-25	18:00:00	2017-08-31	16:59:00	33.6243	-117.65	Y	N	666.383	1306.5	NA	N	NA	Juvenile	Unknown
617	7718774	natureinla	2017-08-25	07:15:00	2017-08-30	15:48:00	34.1579	-118.3	Y	Y	211.141	43.891	43.891	N	NA	Adult	Unknown
618	7706684	nsteele	2017-07-27	08:36:00	2017-08-29	14:49:00	34.21	-118.144	Y	N	474.577	1116.66	NA	N	NA	Adult	Unknown
619	7606126	carakeli	2017-08-11	NA	2017-08-22	10:34:00	34.151	-118.222	Y	N	480.715	854.043	NA	N	NA	Juvenile	Unknown
620	7593140	mickeylong	2017-08-21	07:41:00	2017-08-21	12:09:00	34.1106	-118.075	Y	N	459.659	780.306	NA	N	NA	Juvenile	Unknown
621	7557260	happyherper	2017-06-05	10:07:00	2017-08-19	10:23:00	35.5155	-118.518	Y	Y	678.359	724.248	522.956	N	NA	Adult	Unknown
622	2986116	natureinla	2016-04-18	14:00:00	2016-04-20	15:38:00	34.1668	-118.05	Y	N	311.679	615.253	NA	N	NA	Juvenile	Unknown
623	2981901	devonderaad	2016-04-20	08:41:00	2016-04-20	08:42:00	34.1287	-118.207	N	N	NA	NA	NA	Y	1	Adult	Unknown
624	2977895	natureinla	2016-04-15	16:50:00	2016-04-19	16:48:00	34.1186	-118.172	Y	Y	456.252	723.254	348.081	N	NA	Adult	Unknown
625	2974887	yelloturtle3	2016-04-19	10:55:00	2016-04-19	11:08:00	33.7448	-118.317	Y	Y	594.097	449.804	42.302	N	NA	Adult	Unknown
626	2973866	heartjess	2016-04-17	NA	2016-04-19	15:11:00	32.7339	-117.149	N	Y	343.861	252.632+	139.869	N	NA	Adult	Unknown
628	2971669	houze	2016-03-17	14:39:00	2016-04-18	20:34:00	34.1383	-118.202	Y	Y	670.636	1203.08	814.876	N	NA	Juvenile	Unknown
629	2971247	haley6	2016-04-17	12:49:00	2016-04-18	19:47:00	34.1587	-118.049	Y	N	363.276	692.654	NA	N	NA	Adult	Unknown
632	2969466	natureinla	2016-04-10	11:46:00	2016-04-18	15:44:00	33.8443	-118.13	Y	Y	141.26	233.857	117.435	N	NA	Adult	Unknown
633	2968552	reedo	2016-03-19	14:51:00	2016-04-18	14:09:00	34.1487	-118.161	N	Y	1210.57	882.261+	495.82	Y	0	Adult	Unknown
634	2968479	vcurwen	2016-04-12	13:57:00	2016-04-18	14:04:00	34.1069	-118.297	N	Y	437.678	431.353+	324.349	N	NA	Adult	Unknown
636	2966402	annettemercer	2016-04-17	16:00:00	2016-04-18	10:26:00	34.0259	-118.418	Y	Y	545.083	827.322	674.302	Y	0	Adult	Unknown
637	2963843	kthajeian	2016-04-17	17:10:00	2016-04-18	12:20:00	34.0969	-118.598	Y	Y	534.297	1111.69	432.806	N	NA	Adult	Unknown
638	2962133	leyden37	2016-04-17	19:01:00	2016-04-17	19:12:00	33.7908	-118.31	Y	Y	813.625	1071.45	780.572	N	NA	Adult	Unknown
639	2961096	milliebasden	2016-04-17	NA	2016-04-17	17:28:00	32.7779	-116.448	N	Y	881.954	997.070+	423.519	N	NA	Adult	Unknown
640	2958974	amyjaeckerjones	2016-04-13	NA	2016-04-17	13:10:00	34.2002	-118.157	Y	Y	1042.65	235.121	235.121	Y	0	Adult	Unknown
641	2954561	cherylheuton	2016-04-16	20:22:00	2016-04-16	20:23:00	34.1584	-118.099	N	Y	968.944	644.082+	138.14	N	NA	Adult	Unknown
643	2951481	cooter	2016-04-16	10:36:00	2016-04-16	15:31:00	33.8682	-118.402	Y	Y	1012.42	1695.05	1284.36	Y	0	Adult	Unknown
645	2944375	ryanandrews	2016-04-15	NA	2016-04-15	20:32:00	33.2387	-117.004	Y	Y	1581.05	2706.34	1822.92	Y	0	Adult	Unknown
647	2938175	stacys	2016-04-14	10:07:00	2016-04-14	21:00:00	33.7788	-117.801	N	N	NA	NA	NA	Y	0	Adult	Unknown
649	2936038	mc_california	2016-04-14	14:35:00	2016-04-14	14:50:00	33.8718	-117.866	Y	Y	715.077	843.568	313.084	N	NA	Juvenile	Unknown
650	2935972	natureinla	2016-04-13	10:35:00	2016-04-14	14:42:00	34.1384	-118.176	Y	Y	541.266	538.538	253.781	N	NA	Adult	Unknown
652	2931059	mylan	2016-03-04	09:24:00	2016-04-13	18:21:00	35.3491	-120.776	Y	Y	1514.7	968.544	329.982	Y	1	Adult	Unknown
653	2930236	cadentaylor15	2016-04-13	15:29:00	2016-04-13	15:38:00	33.7893	-118.366	Y	Y	1456.78	233.42	233.42	N	NA	Adult	Unknown
654	2929099	john74	2016-03-04	17:07:00	2016-04-13	11:24:00	33.747	-117.826	Y	N	711.007	1855.31	NA	N	NA	Adult	Unknown
655	2929083	assafigell	2016-04-13	11:17:00	2016-04-13	11:17:00	34.1153	-118.317	Y	Y	526.726	410.878	141.957	N	NA	Adult	Unknown
658	2924568	bbunny	2016-04-12	13:24:00	2016-04-12	13:45:00	34.0332	-118.314	Y	Y	501.617	677.686	513.444	N	NA	Adult	Unknown
659	2921057	maxx310	2016-03-25	NA	2016-04-11	18:18:00	34.0512	-118.415	Y	Y	375.513	333.215	74.731	N	NA	Adult	Unknown
660	2920951	rjalx	2016-01-24	NA	2016-04-11	17:57:00	33.9326	-117.417	Y	N	367.09	1043.94	NA	N	NA	Adult	Unknown
661	2920022	lorenabanuelos1	2016-04-11	12:58:00	2016-04-11	15:16:00	33.8456	-118.146	Y	Y	841.163	833.725	145.521	Y	0	Juvenile	Unknown
663	2896416	carlyboyddovideo	2016-04-05	10:51:00	2016-04-07	15:58:00	35.1242	-120.6	Y	Y	367.454	44.654	NA	N	NA	Adult	Unknown
664	2895484	philipcaltabiano	2016-04-06	16:30:00	2016-04-07	13:34:00	34.0177	-118.288	Y	Y	477.35	489.171	185.006	N	NA	Adult	Unknown
665	2894041	newt8686	2016-04-04	NA	2016-04-07	08:29:00	34.2461	-118.049	N	N	NA	NA	NA	Y	0	Adult	Unknown
666	2892662	rtuynman	2016-04-05	17:59:00	2016-04-06	20:31:00	34.1263	-118.186	Y	Y	747.386	774.941	237.395	N	NA	Adult	Unknown
667	2891473	rozhelfand	2016-04-06	16:30:00	2016-04-06	16:30:00	34.0177	-118.288	Y	Y	360.091	480.82	154.127	N	NA	Adult	Unknown
668	2890109	bgator	2016-04-03	13:20:00	2016-04-06	11:44:00	33.3555	-116.605	Y	N	553.795	983.347	NA	N	NA	Adult	Unknown
669	2887305	iejobservationstation	2016-04-05	14:21:00	2016-04-05	19:55:00	34.1499	-118.019	Y	Y	733.609	162.384	162.384	N	NA	Adult	Unknown
670	2887157	randem	2016-04-05	19:33:00	2016-04-05	19:35:00	34.1994	-118.167	N	N	NA	NA	NA	Y	0	Adult	Unknown
671	2881330	teresaurrutia	2016-04-04	10:11:00	2016-04-04	13:41:00	34.0659	-118.45	N	Y	1222.07	1089.101+	947.697	N	NA	Adult	Unknown
673	2878511	veronica1206	2016-04-03	10:24:00	2016-04-03	10:24:00	32.5573	-117.048	Y	Y	501.045	785.895	417.369	N	NA	Adult	Unknown
674	2876113	andreawesche1	2016-04-03	15:56:00	2016-04-03	15:57:00	33.468	-116.93	Y	Y	486.48	563.667	169.168	N	NA	Adult	Unknown
675	2874444	kelsey7	2016-04-03	12:25:00	2016-04-03	12:41:00	34.0818	-118.311	Y	Y	1176.33	375.024	244.043	N	NA	Adult	Unknown
678	2869528	cadentaylor15	2016-04-02	15:10:00	2016-04-02	18:14:00	33.7926	-118.383	N	N	NA	NA	NA	Y	0	Adult	Unknown
679	2868618	janiedylannilsson	2016-04-02	15:44:00	2016-04-02	15:45:00	34.1095	-118.286	N	N	NA	NA	NA	Y	0	Juvenile	Unknown
680	2867172	serpophaga	2016-03-28	NA	2016-04-02	10:41:00	34.0192	-119.69	Y	Y	850.576	253.401	253.401	N	NA	Adult	Unknown
682	2854149	cadentaylor15	2016-03-30	14:33:00	2016-03-30	15:08:00	33.7893	-118.366	Y	Y	671.999	892.318	543.161	Y	0	Juvenile	Unknown
684	2846723	mc_california	2016-03-28	15:27:00	2016-03-29	13:36:00	33.8721	-117.865	N	N	NA	NA	NA	Y	0	Adult	Unknown
685	2844065	natureinla	2011-09-17	NA	2016-03-28	14:35:00	34.1022	-117.415	Y	N	126.602	243.259	NA	N	NA	Juvenile	Unknown
686	2840661	miguel2016	2016-03-27	21:15:00	2016-03-27	21:16:00	32.7172	-116.998	N	Y	331.85	325.840+	198.024	N	NA	Adult	Unknown
687	2838744	rnunez09	2016-03-27	11:45:00	2016-03-27	14:51:00	33.8831	-117.921	Y	Y	900.584	777.61	293.122	Y	0	Adult	Unknown
688	2832357	gladstone	2015-04-06	14:01:00	2016-03-26	08:35:00	34.2579	-118.613	Y	N	275.358	620.753	NA	N	NA	Adult	Unknown
689	2832356	gladstone	2015-04-06	14:01:00	2016-03-26	08:35:00	34.2579	-118.613	Y	Y	271.744	379.055	150.364	N	NA	Adult	Unknown
691	2830343	abphoto	2016-03-25	15:20:00	2016-03-25	17:38:00	34.0977	-118.201	Y	N	311.693	743.032	NA	N	NA	Juvenile	Unknown
692	2827295	sarahwenner	2016-03-24	17:24:00	2016-03-24	20:16:00	34.0659	-118.539	Y	Y	NA	NA	NA	N	NA	Adult	Unknown
693	2827025	crtracy	2016-03-24	18:49:00	2016-03-24	18:51:00	33.8597	-117.744	Y	N	702.727	1421.8	NA	Y	0	Adult	Unknown
694	2826467	natureinla	2016-03-22	NA	2016-03-24	16:14:00	33.9884	-118.088	Y	Y	968.568	1088.13	244.887	N	NA	Adult	Unknown
695	2825781	natureinla	2016-03-20	15:51:00	2016-03-24	13:18:00	33.6647	-117.166	Y	N	444.441	949.414	NA	N	NA	Adult	Unknown
696	7893265	lisagee	2017-08-27	18:46:00	2017-09-12	12:03:00	33.8887	-118.324	Y	N	516.038	1301.9	NA	N	NA	Juvenile	Unknown
697	7849484	flapflapglide	2017-09-09	12:54:00	2017-09-09	13:15:00	32.7183	-117.144	Y	N	640.637	1128.66	NA	N	NA	Juvenile	Unknown
698	7846168	quantron	2017-09-09	08:42:00	2017-09-09	09:40:00	33.8844	-118.287	Y	Y	1693.95	3155.33	2319.09	N	NA	Juvenile	Unknown
699	7815949	brynna	2017-09-06	NA	2017-09-06	19:17:00	34.1566	-118.371	Y	N	485.716	948.121	NA	N	NA	Juvenile	Unknown
700	7803417	francescaboger	2017-09-01	22:37:00	2017-09-05	20:42:00	34.1597	-118.787	Y	Y	498.127	564.085	396.499	N	NA	Adult	Unknown
701	7802785	kmmcgowan	2017-09-05	19:27:00	2017-09-05	19:30:00	32.8046	-117.172	Y	N	700.207	1571.35	NA	N	NA	Juvenile	Unknown
703	7787609	dmathews	2017-05-26	08:54:00	2017-09-04	17:52:00	33.2946	-117.361	Y	Y	491.301	422.871	158.055	N	NA	Adult	Unknown
704	7787570	dmathews	2016-10-19	17:50:00	2017-09-04	17:52:00	32.7186	-117.144	Y	Y	399.971	878.75	302.564	N	NA	Adult	Unknown
705	2825593	ethangold	2016-03-24	NA	2016-03-24	12:34:00	34.1059	-118.263	Y	N	150.683	328.462	NA	N	NA	Adult	Unknown
707	2822684	cadentaylor15	2016-03-22	11:27:00	2016-03-23	17:30:00	33.7893	-118.366	N	N	NA	NA	NA	Y	0	Adult	Unknown
708	2821294	natureinla	2016-03-21	14:10:00	2016-03-23	11:21:00	34.1582	-118.301	Y	N	127.154	264.779	NA	N	NA	Adult	Unknown
710	2821093	sidesplotch	2016-03-23	09:59:00	2016-03-23	10:40:00	32.6681	-117.242	N	Y	917.007	944.815+	660.013	N	NA	Adult	Unknown
711	2821031	sidesplotch	2016-03-23	09:34:00	2016-03-23	10:27:00	32.6671	-117.242	N	Y	1114.19	953.713+	807.215	N	NA	Adult	Unknown
712	2821027	sidesplotch	2016-03-23	09:11:00	2016-03-23	10:26:00	32.6718	-117.244	Y	N	996.048	1988.45	NA	N	NA	Adult	Unknown
715	2809986	kclarksdnhmorg	2016-03-20	10:01:00	2016-03-20	13:12:00	33.0874	-116.59	Y	Y	1403.85	1163.59	423.308	Y	0	Adult	Unknown
716	2809326	xantusiahunter	2016-03-20	11:03:00	2016-03-20	14:03:00	32.962	-116.576	Y	Y	616.931	226.068	439.666	N	NA	Adult	Unknown
717	2807085	therkner	2016-03-18	18:30:00	2016-03-19	22:10:00	34.1473	-118.358	Y	Y	732.403	685.504	1188.58	N	NA	Adult	Unknown
718	2805830	jgeorge	2016-03-19	17:47:00	2016-03-19	17:51:00	34.1068	-118.197	Y	Y	921.083	519.018	519.018	N	NA	Adult	Unknown
719	2799718	ctwothree	2016-03-08	13:23:00	2016-03-18	12:58:00	34.0169	-118.384	Y	Y	374.051	453.82	196.255	N	NA	Adult	Unknown
721	2797335	maiz	2016-03-17	NA	2016-03-17	20:10:00	33.9679	-118.377	Y	Y	1242.25	1120.8	633.54	N	NA	Juvenile	Unknown
722	2797258	katrice	2016-03-17	NA	2016-03-18	02:55:00	32.7824	-117.112	Y	Y	637.816	1125.54	524.533	N	NA	Adult	Unknown
724	2794963	natureinla	2016-02-17	NA	2016-03-17	11:26:00	33.3083	-117.242	Y	N	142.441	368.567	NA	N	NA	Juvenile	Unknown
725	2791062	natureinla	2016-03-15	NA	2016-03-16	13:38:00	33.8093	-117.798	Y	N	524.207	1301.51	NA	N	NA	Adult	Unknown
726	2790455	natureinla	2013-09-14	NA	2016-03-16	11:05:00	33.9154	-118.098	Y	Y	459.843	711.6	509.038	N	NA	Adult	Unknown
729	2774517	quantron	2016-03-12	07:19:00	2016-03-12	17:54:00	33.8843	-118.287	Y	Y	540.599	421.644	138.939	N	NA	Adult	Unknown
731	2770055	mickeylong	2016-03-11	NA	2016-03-11	16:38:00	34.1402	-118.056	N	N	NA	NA	NA	Y	0	Juvenile	Unknown
733	2754368	fluffygoblin	2016-03-04	NA	2016-03-07	08:10:00	34.0164	-118.415	Y	N	777.85	1714.26	NA	N	NA	Juvenile	Unknown
734	2740714	crtracy	2016-03-03	10:31:00	2016-03-03	10:34:00	33.859	-117.741	Y	Y	457.887	1000.75	779.468	N	NA	Adult	Unknown
735	2736525	nadineberio	2016-02-28	14:52:00	2016-03-01	18:48:00	34.1813	-118.096	Y	Y	240.135	296.31	156.219	N	NA	Adult	Unknown
738	2724158	glmory	2016-02-27	14:20:00	2016-02-28	12:30:00	33.6332	-117.383	N	Y	991.284	1233.485+	755.526	N	NA	Adult	Unknown
739	2722196	e-albright	2016-02-27	15:06:00	2016-02-27	15:29:00	35.3121	-120.689	N	Y	1802.42	767.285+	418.66	Y	0	Adult	Unknown
740	2712250	agua_dulce_snake_guy	2016-02-22	NA	2016-02-23	20:58:00	34.376	-118.478	N	N	NA	NA	NA	Y	0	Adult	Unknown
742	2704503	beehappy	2016-02-21	14:14:00	2016-02-21	14:23:00	33.0425	-116.595	Y	Y	951.615	1225.79	603.303	N	NA	Adult	Unknown
743	2701301	jaykeller	2016-02-20	12:39:00	2016-02-20	17:48:00	32.8153	-117.086	N	N	NA	NA	NA	Y	0	Adult	Unknown
744	2694410	toriwkuykendall	2016-02-12	15:47:00	2016-02-18	10:20:00	34.1525	-118.79	Y	Y	365.584	329.672	236.853	N	NA	Adult	Unknown
745	2690040	slaska	2016-02-15	14:48:00	2016-02-16	19:05:00	34.0533	-118.158	Y	Y	321.827	566.989	170.135	N	NA	Adult	Unknown
746	2688672	finatic	2016-02-07	13:10:00	2016-02-16	10:57:00	32.5594	-117.102	Y	Y	2141.38	798.954	798.954	Y	0	Adult	Unknown
747	2650048	crtracy	2016-02-06	11:56:00	2016-02-06	11:57:00	33.8619	-117.758	Y	Y	917.8	893.359	275.714	N	NA	Adult	Unknown
748	2647764	quantron	2016-02-05	14:21:00	2016-02-05	14:25:00	33.8843	-118.287	Y	Y	597.053	418.6	135.425	N	NA	Adult	Unknown
749	2628484	flygrl67	2010-06-04	15:19:00	2016-01-29	14:40:00	35.2605	-120.513	Y	Y	1226.14	1624.47	1070.67	N	NA	Adult	Unknown
750	2619766	sid	2016-01-19	10:40:00	2016-01-26	11:08:00	34.1067	-118.268	Y	Y	540.843	949.981	768.972	N	NA	Adult	Unknown
751	2618123	eslone	2016-01-25	NA	2016-01-25	18:59:00	33.7731	-117.808	Y	N	742.415	1232.64	NA	Y	0	Adult	Unknown
752	2608126	natureinla	2010-06-05	10:17:00	2016-01-22	12:51:00	32.8306	-117.176	N	Y	398.279	540.022+	445.696	N	NA	Adult	Unknown
753	2585311	fluffygoblin	2016-01-10	NA	2016-01-15	22:37:00	34.0163	-118.414	Y	Y	966.769	864.065	135.719	Y	0	Adult	Unknown
754	2565043	nyshmoo	2015-08-07	NA	2016-01-08	11:37:00	34.0385	-118.392	Y	Y	421.796	696.584	696.584	N	NA	Juvenile	Unknown
755	2488238	jennwhitehead	2015-11-22	13:38:00	2015-12-18	19:51:00	34.1923	-118.168	Y	N	741.757	946.676	NA	N	NA	Juvenile	Unknown
756	2485184	ginny2	2014-08-23	NA	2015-12-17	10:30:00	34.2089	-118.181	N	Y	586.436	674.808+	316.63	N	NA	Adult	Unknown
758	2477241	l0000_hz_legend	2015-11-19	NA	2015-12-13	22:13:00	32.5991	-116.835	N	N	NA	NA	NA	Y	0	Adult	Unknown
759	2459429	packardr90	2015-12-04	NA	2015-12-07	14:17:00	33.981	-117.39	Y	Y	1056.46	1528.69	604.852	N	NA	Adult	Unknown
760	2452730	brizuela_j	2014-03-25	16:23:00	2015-12-05	08:43:00	34.1599	-118.096	N	N	NA	NA	NA	Y	0	Adult	Unknown
761	2452385	goatchumby	2015-12-04	18:07:00	2015-12-05	08:17:00	34.0539	-118.418	Y	N	946.251	1261.92	NA	N	NA	Juvenile	Unknown
762	2440244	natureinla	2015-11-28	NA	2015-11-30	11:55:00	33.7192	-118.3	Y	Y	212.829	335.324	247.741	N	NA	Adult	Unknown
763	2428586	apanofsky	2015-11-26	09:57:00	2015-11-26	09:58:00	34.0114	-118.325	Y	N	449.416	1054.02	NA	N	NA	Juvenile	Unknown
764	2410541	mc_california	2015-11-22	12:15:00	2015-11-22	23:18:00	32.7335	-117.155	Y	Y	919.019	607.141	206.005	N	NA	Adult	Unknown
765	2391087	lissettebravo	2015-11-13	15:01:00	2015-11-16	17:27:00	33.8906	-118.345	Y	N	306.473	541.442	NA	N	NA	Juvenile	Unknown
766	2378213	natureinla	2012-08-18	19:31:00	2015-11-13	15:58:00	34.1451	-118.591	Y	Y	293.245	292.097	81.59	N	NA	Adult	Unknown
767	2378180	natureinla	2011-04-16	NA	2015-11-13	15:45:00	34.1452	-118.591	Y	Y	278.051	285.217	108.759	N	NA	Adult	Unknown
768	2377488	scutigera13	2015-11-02	NA	2015-11-13	10:42:00	34.0866	-118.255	Y	Y	375.392	582.248	333.954	N	NA	Adult	Unknown
769	2358128	truffles	2015-11-07	12:04:00	2015-11-07	13:02:00	34.0943	-118.657	Y	N	628.168	1074.81	NA	N	NA	Adult	Unknown
770	2356713	fluffygoblin	2015-10-25	NA	2015-11-06	23:31:00	34.0162	-118.418	Y	N	898.134	1123.69	NA	N	NA	Juvenile	Unknown
772	2349941	omarlovelife	2015-11-04	16:57:00	2015-11-04	16:59:00	34.1205	-118.244	Y	Y	1158.47	280.484	280.484	N	NA	Juvenile	Unknown
773	2345141	natureinla	2015-04-28	NA	2015-11-03	09:20:00	34.0287	-118.42	Y	Y	1191.55	576.433	127.299	N	NA	Adult	Unknown
774	2331573	hctrcervantes	2015-10-29	NA	2015-10-29	21:21:00	33.9369	-118.334	N	Y	1441.65	737.345+	526.964	N	NA	Adult	Unknown
775	2329623	truffles	2015-10-24	22:01:00	2015-10-29	09:29:00	34.0231	-118.408	Y	Y	858.197	662.555	201.611	N	NA	Adult	Unknown
776	2318889	lauriereiter	2015-09-18	08:35:00	2015-10-27	21:15:00	33.8956	-118.412	Y	Y	360.446	554.945	532.81	N	NA	Juvenile	Unknown
778	2079412	jonathanpiazza91	2015-10-05	08:36:00	2015-10-05	21:02:00	32.6794	-116.855	N	Y	923.995	1107.984+	514.08	Y	0	Adult	Unknown
780	7898979	ereadp	2017-09-12	07:26:00	2017-09-12	19:32:00	34.0919	-118.197	Y	N	399.144	720.281	NA	N	NA	Juvenile	Unknown
781	7986219	bethany4	2017-09-15	15:59:00	2017-09-18	16:21:00	34.0459	-119.568	Y	N	563.955	946.59	NA	N	NA	Juvenile	Unknown
782	8006783	ctwothree	2017-09-15	22:54:00	2017-09-19	23:17:00	34.0478	-118.379	Y	Y	256.998	420.166	420.166	N	NA	Juvenile	Unknown
115M	6158578	karenhusmann	2015-03-29	NA	2017-05-09	23:43:00	33.9013	-118.325	Y	Y	1352.71	696.525	225.213	N	NA	Adult	Male
118F	6144009	natureinla	2017-04-22	NA	2017-05-08	14:57:00	34.1003	-118.296	Y	N	365.394	785.319	NA	N	NA	Adult	Female
118M	6144009	natureinla	2017-04-22	NA	2017-05-08	14:57:00	34.1003	-118.296	Y	Y	537.148	377.677	10.05	N	NA	Adult	Male
123F	6091950	natureinla	2017-03-31	NA	2017-05-04	12:07:00	33.9702	-118.133	Y	Y	135.458	126.5	15	N	NA	Adult	Female
123M	6091950	natureinla	2017-03-31	NA	2017-05-04	12:07:00	33.9702	-118.133	Y	N	130.849	282.473	NA	N	NA	Adult	Male
124F	6090754	dennisonthetrail	2017-04-30	12:25:00	2017-05-04	17:26:00	34.284	-118.147	Y	Y	578.269	590.447	381.396	N	NA	Adult	Female
124M	6090754	dennisonthetrail	2017-04-30	12:25:00	2017-05-04	17:26:00	34.284	-118.147	Y	N	536.271	901.085	NA	N	NA	Adult	Male
135F	6038521	natureinla	2017-04-08	NA	2017-05-01	10:14:00	34.2611	-118.603	Y	Y	1146.58	1017.86	625.137	N	NA	Adult	Female
135M	6038521	natureinla	2017-04-08	NA	2017-05-01	10:14:00	34.2611	-118.603	Y	Y	916.14	635.86	334.814	N	NA	Adult	Male
145F	6007730	convadheim	2016-04-11	12:25:00	2017-04-29	09:20:00	33.8669	-118.251	Y	Y	646.397	432.679	219.93	N	NA	Adult	Female
145PM	6007730	convadheim	2016-04-11	12:25:00	2017-04-29	09:20:00	33.8669	-118.251	N	Y	445.102	554.086+	327.342	N	NA	Adult	Male
145SM	6007730	convadheim	2016-04-11	12:25:00	2017-04-29	09:20:00	33.8669	-118.251	N	N	NA	NA	NA	Y	0	Adult	Male
150F	5987249	natureinla	2017-04-26	NA	2017-04-27	15:17:00	33.9212	-117.96	Y	Y	756.237	1050.29	693.091	N	NA	Adult	Female
150M	5987249	natureinla	2017-04-26	NA	2017-04-27	15:17:00	33.9212	-117.96	Y	Y	722.259	788.384	218.896	N	NA	Adult	Male
151SM	5986938	natureinla	2017-04-09	NA	2017-04-27	14:57:00	34.02	-118.365	Y	Y	NA	NA	NA	Y	0	Adult	Male
156F	5953567	natureinla	2017-04-23	NA	2017-04-25	10:10:00	34.0703	-118.251	Y	Y	702.879	760.064	100.697	N	NA	Adult	Female
156M	5953567	natureinla	2017-04-23	NA	2017-04-25	10:10:00	34.0703	-118.251	Y	Y	671.166	706.411	269.964	N	NA	Adult	Male
157F	5953419	natureinla	2017-04-24	NA	2017-04-25	09:54:00	33.9918	-118.415	Y	Y	156.628	230.38	90.235	N	NA	Adult	Female
157M	5953419	natureinla	2017-04-24	NA	2017-04-25	09:54:00	33.9918	-118.415	Y	Y	135.772	230.909	193.029	N	NA	Adult	Male
162L	5944575	naturenate	2017-04-13	18:52:00	2017-04-24	16:53:00	34.0168	-118.38	Y	Y	1218.46	1609.2	1481.68	N	NA	Adult	Unknown
167F	5933435	mickeylong	2017-04-17	14:50:00	2017-04-23	21:31:00	34.1423	-118.216	Y	Y	491.34	537.667	119.628	N	NA	Adult	Female
167M	5933435	mickeylong	2017-04-17	14:50:00	2017-04-23	21:31:00	34.1423	-118.216	Y	Y	522.585	461.367	451.88	N	NA	Adult	Male
182F	5929654	gillilandsusan	2017-04-23	14:55:00	2017-04-23	17:55:00	34.1321	-118.178	Y	N	313.08	832.024	NA	N	NA	Adult	Female
182M	5929654	gillilandsusan	2017-04-23	14:55:00	2017-04-23	17:55:00	34.1321	-118.178	Y	Y	352.271	131.955	131.955	N	NA	Adult	Male
189M	5897091	twake63	2017-03-29	16:29:00	2017-04-21	16:35:00	33.9959	-118.403	N	N	NA	NA	NA	Y	0	Adult	Male
195F	5871071	gregpauly	2017-04-08	NA	2017-04-20	07:44:00	33.8126	-118.078	N	Y	997.289	1216.349+	557.673	N	NA	Adult	Female
195M	5871071	gregpauly	2017-04-08	NA	2017-04-20	07:44:00	33.8126	-118.078	Y	Y	1024.31	855.788	276.222	N	NA	Adult	Male
197F	5859470	natureinla	2017-04-18	NA	2017-04-19	14:04:00	34.0386	-118.452	Y	Y	NA	NA	NA	N	NA	Adult	Female
197M	5859470	natureinla	2017-04-18	NA	2017-04-19	14:04:00	34.0386	-118.452	Y	N	456.388	982.896	NA	N	NA	Adult	Male
205PM	5804559	natureinla	2017-04-09	NA	2017-04-17	16:40:00	33.6697	-117.966	N	Y	176.353	132.750+	87.57	N	NA	Adult	Male
205SM	5804559	natureinla	2017-04-09	NA	2017-04-17	16:40:00	33.6697	-117.966	Y	Y	186.532	169.949	67.309	N	NA	Adult	Male
206B	5801837	munger	2017-04-17	14:32:00	2017-04-17	15:10:00	34.1383	-118.395	Y	Y	488.766	554.244	260.617	N	NA	Adult	Unknown
206T	5801837	munger	2017-04-17	14:32:00	2017-04-17	15:10:00	34.1383	-118.395	Y	N	321.13	587.767	NA	N	NA	Adult	Unknown
207F	5801464	natureinla	2017-04-15	NA	2017-04-17	14:58:00	34.0944	-118.353	N	Y	NA	NA	NA	N	NA	Adult	Female
207M	5801464	natureinla	2017-04-15	NA	2017-04-17	14:58:00	34.0944	-118.353	Y	Y	1037.67	943.255	238.103	N	NA	Adult	Male
208F	5801461	natureinla	2017-04-15	18:01:00	2017-04-17	14:58:00	34.1003	-118.254	Y	Y	911.882	618.459	169.287	N	NA	Adult	Female
208PM	5801461	natureinla	2017-04-15	18:01:00	2017-04-17	14:58:00	34.1003	-118.254	Y	Y	843.348	818.226	818.226	N	NA	Adult	Male
208SM	5801461	natureinla	2017-04-15	18:01:00	2017-04-17	14:58:00	34.1003	-118.254	Y	Y	852.315	126.617	126.617	N	NA	Adult	Male
210F	5775280	wadebibi	2017-04-16	17:57:00	2017-04-17	01:03:00	33.9244	-117.335	Y	Y	638.193	281.835	281.835	N	NA	Adult	Female
210M	5775280	wadebibi	2017-04-16	17:57:00	2017-04-17	01:03:00	33.9244	-117.335	Y	Y	551.354	777.191	452.578	N	NA	Adult	Male
245F	5668472	elizabethtorres	2017-04-12	10:55:00	2017-04-12	16:32:00	33.7568	-118.308	Y	N	238.253	440.706	NA	N	NA	Adult	Female
245M	5668472	elizabethtorres	2017-04-12	10:55:00	2017-04-12	16:32:00	33.7568	-118.308	Y	Y	204.05	348.46	199.679	N	NA	Adult	Male
249F	5663127	jklabin	2017-04-12	08:51:00	2017-04-12	16:57:00	34.1035	-118.261	Y	Y	481.319	434.004	141.489	N	NA	Adult	Female
249M	5663127	jklabin	2017-04-12	08:51:00	2017-04-12	16:57:00	34.1035	-118.261	Y	Y	494.788	757.051	571.375	N	NA	Adult	Male
253F	5641626	gregpauly	2017-04-10	NA	2017-04-10	14:05:00	34.1408	-118.486	Y	Y	566.365	286.24	286.24	N	NA	Adult	Female
253M	5641626	gregpauly	2017-04-10	NA	2017-04-10	14:05:00	34.1408	-118.486	Y	N	399.496	1029.72	NA	N	NA	Adult	Male
260F	5604959	natureinla	2017-04-06	NA	2017-04-07	16:10:00	34.0902	-118.272	Y	Y	365.548	276.709	125.639	N	NA	Adult	Female
260M	5604959	natureinla	2017-04-06	NA	2017-04-07	16:10:00	34.0902	-118.272	Y	Y	341.927	115.004	115.004	N	NA	Adult	Male
261F	5604913	natureinla	2017-04-05	NA	2017-04-07	16:06:00	34.2072	-118.524	Y	Y	473.212	640.507	114.657	N	NA	Adult	Female
261M	5604913	natureinla	2017-04-05	NA	2017-04-07	16:06:00	34.2072	-118.524	Y	Y	567.228	670.728	176.901	N	NA	Adult	Male
262F	5602924	natureinla	2017-04-06	NA	2017-04-07	13:22:00	34.0869	-118.274	Y	Y	609.619	763.181	547.271	N	NA	Adult	Female
262PM	5602924	natureinla	2017-04-06	NA	2017-04-07	13:22:00	34.0869	-118.274	Y	N	541.768	1074.39	NA	N	NA	Adult	Male
262SM	5602924	natureinla	2017-04-06	NA	2017-04-07	13:22:00	34.0869	-118.274	Y	Y	664.504	117.324	117.324	N	NA	Adult	Male
263F	5602669	natureinla	2017-04-03	16:04:00	2017-04-07	12:52:00	33.8788	-118.389	Y	Y	525.995	391.015	98.197	N	NA	Adult	Female
263M	5602669	natureinla	2017-04-03	16:04:00	2017-04-07	12:52:00	33.8788	-118.389	Y	Y	546.67	465.564	146.531	N	NA	Adult	Male
264F	5602377	natureinla	2017-03-29	NA	2017-04-07	12:32:00	33.1044	-117.189	Y	Y	866.18	527.724	450.041	N	NA	Adult	Female
274F	5582522	naturenate	2017-04-01	NA	2017-04-05	10:49:00	33.1337	-117.166	N	Y	1219.92	2145.111+	1966.49	N	NA	Adult	Female
274M	5582522	naturenate	2017-04-01	NA	2017-04-05	10:49:00	33.1337	-117.166	Y	Y	1333.79	1214.49	824.022	Y	0	Adult	Male
279F	5574792	dlbowls	2017-04-04	NA	2017-04-04	19:22:00	34.2755	-118.612	Y	Y	708.556	1373.84	987.425	N	NA	Adult	Female
279M	5574792	dlbowls	2017-04-04	NA	2017-04-04	19:22:00	34.2755	-118.612	Y	Y	862.627	520.034	164.02	N	NA	Adult	Male
280M	5573620	nothermature	2017-04-04	15:28:00	2017-04-04	17:45:00	33.0956	-117.186	N	N	NA	NA	NA	Y	0	Adult	Male
281F	5572428	cdegroof	2017-04-04	NA	2017-04-04	16:01:00	34.2335	-118.231	Y	N	1392.85	2771.28	NA	N	NA	Adult	Female
281M	5572428	cdegroof	2017-04-04	NA	2017-04-04	16:01:00	34.2335	-118.231	Y	Y	1874.82	1762.92	1173.6	Y	0	Adult	Male
284F	5559919	natureinla	2017-04-03	NA	2017-04-03	16:49:00	33.9386	-117.901	Y	Y	845.338	767.768	343.848	N	NA	Adult	Female
284M	5559919	natureinla	2017-04-03	NA	2017-04-03	16:49:00	33.9386	-117.901	Y	Y	591.137	1021.92	753.168	N	NA	Adult	Male
285F	5559804	gregpauly	2017-04-03	NA	2017-04-03	16:41:00	34.1143	-118.322	Y	Y	724.705	1684.31	1684.31	N	NA	Adult	Female
290F	5556254	natureinla	2017-04-02	NA	2017-04-03	10:37:00	34.0566	-118.439	Y	Y	751.573	972.201	596.183	N	NA	Adult	Female
290M	5556254	natureinla	2017-04-02	NA	2017-04-03	10:37:00	34.0566	-118.439	Y	Y	561.472	844.316	179.045	N	NA	Adult	Male
296M	5534637	rf2rusha7391	2017-03-31	15:29:00	2017-04-01	17:44:00	34.1696	-118.278	Y	Y	610.225	628.891	76.346	N	NA	Adult	Male
300F	5528825	dire	2017-03-30	14:28:00	2017-04-01	17:46:00	34.1271	-118.21	Y	Y	1141.44	621.408	194.468	N	NA	Adult	Female
301F	5528078	siekkinen	2017-03-23	11:21:00	2017-04-01	09:40:00	34.1112	-117.715	Y	Y	355.814	346.306	79.067	N	NA	Adult	Female
302F	5522251	natureinla	2017-03-31	NA	2017-03-31	16:54:00	34.0212	-118.455	Y	Y	200.614	157.174	58.763	N	NA	Adult	Female
302M	5522251	natureinla	2017-03-31	NA	2017-03-31	16:54:00	34.0212	-118.455	Y	Y	240.828	33.526	33.526	N	NA	Adult	Male
304M	5515682	gregpauly	2017-03-30	NA	2017-03-30	22:17:00	32.8417	-116.968	Y	Y	1729.38	1707.03	835.732	N	NA	Adult	Male
307F	5511535	dpak	2017-03-30	14:30:00	2017-03-30	22:09:00	34.1271	-118.21	Y	Y	785.259	511.765	130.637	N	NA	Adult	Female
307M	5511535	dpak	2017-03-30	14:30:00	2017-03-30	22:09:00	34.1271	-118.21	Y	Y	278.52	254.926	45.443	N	NA	Adult	Male
311M	5498468	gregpauly	2017-03-26	NA	2017-03-29	06:31:00	34.2009	-117.766	N	N	NA	NA	NA	Y	5	Adult	Male
312F	5496593	kevanbenson	2017-03-25	13:26:00	2017-03-29	04:50:00	32.7726	-117.151	Y	Y	271.341	289.772	106.416	N	NA	Adult	Female
312M	5496593	kevanbenson	2017-03-25	13:26:00	2017-03-29	04:50:00	32.7726	-117.151	Y	Y	260.022	274.398	121.793	N	NA	Adult	Male
314F	5486563	nothermature	2017-03-27	16:25:00	2017-03-28	04:43:00	32.7987	-117.001	Y	N	506.223	820.84	NA	N	NA	Adult	Female
314M	5486563	nothermature	2017-03-27	16:25:00	2017-03-28	04:43:00	32.7987	-117.001	Y	Y	502.826	256.107	256.107	Y	0	Adult	Male
320F	5479936	natureinla	2017-03-26	11:00:00	2017-03-27	12:04:00	34.1577	-118.121	Y	N	363.269	740.78	NA	N	NA	Adult	Female
320M	5479936	natureinla	2017-03-26	11:00:00	2017-03-27	12:04:00	34.1577	-118.121	Y	N	333.843	546.388	NA	N	NA	Adult	Male
321F	5479565	natureinla	2017-03-25	17:15:00	2017-03-27	11:27:00	33.5659	-117.702	Y	Y	510.374	274.076	106.42	N	NA	Adult	Female
321M	5479565	natureinla	2017-03-25	17:15:00	2017-03-27	11:27:00	33.5659	-117.702	Y	Y	422.22	199.574	164.178	N	NA	Adult	Male
322M	5478941	natureinla	2017-03-18	NA	2017-03-27	10:23:00	34.1372	-118.139	Y	Y	405.634	300.841	300.841	N	NA	Adult	Male
324F	5465712	gregpauly	2017-03-25	NA	2017-03-26	10:15:00	33.6231	-117.673	Y	Y	921.798	1225.62	817.841	N	NA	Adult	Female
324PM	5465712	gregpauly	2017-03-25	NA	2017-03-26	10:15:00	33.6231	-117.673	Y	N	845.424	2024.4	NA	N	NA	Adult	Male
324SM	5465712	gregpauly	2017-03-25	NA	2017-03-26	10:15:00	33.6231	-117.673	Y	Y	864.377	912.394	290.953	N	NA	Adult	Male
325F	5463895	bradrumble	2017-03-23	10:18:00	2017-03-26	06:01:00	34.4289	-119.753	Y	N	399.334	835.496	NA	N	NA	Adult	Female
325M	5463895	bradrumble	2017-03-23	10:18:00	2017-03-26	06:01:00	34.4289	-119.753	Y	N	449.305	1019.1	NA	N	NA	Adult	Male
330F	5437658	cabrillonationalmonument	2017-03-23	12:25:00	2017-03-23	16:49:00	32.6689	-117.244	N	N	NA	NA	NA	Y	0	Adult	Female
330M	5437658	cabrillonationalmonument	2017-03-23	12:25:00	2017-03-23	16:49:00	32.6689	-117.244	Y	Y	1516.75	664.942	664.942	N	NA	Adult	Male
333F	5422196	terrydad2	2017-03-20	17:38:00	2017-03-21	19:01:00	34.2225	-119.005	Y	N	NA	NA	NA	N	NA	Adult	Female
333M	5422196	terrydad2	2017-03-20	17:38:00	2017-03-21	19:01:00	34.2225	-119.005	N	Y	1325.15	855.963+	489.991	N	NA	Adult	Male
335M	5419919	ashleighd	2017-03-21	14:36:00	2017-03-21	21:36:00	32.7482	-117.229	N	Y	1765.49	1403.111+	534.289	N	NA	Adult	Male
340M	5412678	natureinla	2017-03-17	NA	2017-03-20	16:39:00	34.0717	-118.459	Y	Y	134.813	277.046	132.813	N	NA	Adult	Male
348F	5378139	lhe	2017-03-16	18:05:00	2017-03-17	02:05:00	34.1255	-118.211	Y	N	142.77	270.727	NA	N	NA	Adult	Female
348M	5378139	lhe	2017-03-16	18:05:00	2017-03-17	02:05:00	34.1255	-118.211	Y	Y	148.112	163.05	57.356	N	NA	Adult	Male
349L	5378093	donendicott	2017-03-16	09:55:00	2017-03-16	18:57:00	32.6669	-117.242	Y	Y	856.101	1000.72	612.954	N	NA	Adult	Unknown
349R	5378093	donendicott	2017-03-16	09:55:00	2017-03-16	18:57:00	32.6669	-117.242	Y	N	772.413	1483.86	NA	N	NA	Adult	Unknown
391F	7310157	gregpauly	2014-03-26	11:46:00	2017-08-01	12:35:00	34.0529	-117.935	Y	Y	1271.34	1574.02	1032.38	N	NA	Adult	Female
391M	7310157	gregpauly	2014-03-26	11:46:00	2017-08-01	12:35:00	34.0529	-117.935	Y	Y	1277.51	1823.89	718.343	Y	0	Adult	Male
400F	5193824	natureinla	2015-03-23	NA	2017-02-27	14:22:00	34.1839	-118.105	Y	N	337.503	673.534	NA	N	NA	Adult	Female
400M	5193824	natureinla	2015-03-23	NA	2017-02-27	14:22:00	34.1839	-118.105	Y	N	309.182	891.981	NA	N	NA	Adult	Male
407F	5170432	gregpauly	2011-03-17	16:25:00	2017-02-24	12:54:00	34.05	-118.538	Y	Y	205.32	241.843	106.964	N	NA	Adult	Female
407M	5170432	gregpauly	2011-03-17	16:25:00	2017-02-24	12:54:00	34.05	-118.538	Y	Y	231.438	140.401	41.049	N	NA	Adult	Male
408M	5169165	natureinla	2014-05-04	14:22:00	2017-02-24	10:08:00	33.6557	-117.902	N	Y	781.409	338.486+	977.763	Y	0	Adult	Male
588L	3150640	natureinla	2016-04-15	NA	2016-05-11	09:23:00	33.7966	-118.006	Y	N	495.462	1358.7	NA	N	NA	Adult	Unknown
588R	3150640	natureinla	2016-04-15	NA	2016-05-11	09:23:00	33.7966	-118.006	Y	N	535.971	1263.77	NA	N	NA	Adult	Unknown
608F	2997229	natureinla	2016-04-17	09:20:00	2016-04-21	14:21:00	34.1486	-118.286	Y	Y	NA	NA	NA	N	NA	Adult	Female
644F	2947812	marlainab	2016-04-16	08:59:00	2016-04-16	10:46:00	34.1279	-118.211	N	Y	803.153	839.631+	604.638	N	NA	Adult	Female
644M	2947812	marlainab	2016-04-16	08:59:00	2016-04-16	10:46:00	34.1279	-118.211	N	Y	909.273	635.002+	206.92	Y	0	Adult	Male
646F	2940929	natureinla	2016-04-14	11:30:00	2016-04-15	11:53:00	34.1801	-118.618	Y	Y	259.194	34.176	34.176	N	NA	Adult	Female
646M	2940929	natureinla	2016-04-14	11:30:00	2016-04-15	11:53:00	34.1801	-118.618	Y	Y	235.125	500.174	365.965	N	NA	Adult	Male
648F	2936077	billhoese	2016-04-02	NA	2016-04-14	14:59:00	33.8839	-117.93	N	Y	869.087	560.289+	85.857	N	NA	Adult	Female
648M	2936077	billhoese	2016-04-02	NA	2016-04-14	14:59:00	33.8839	-117.93	N	Y	913.253	300.330+	162.603	N	NA	Adult	Male
656F	2925842	ethangold	2016-04-12	NA	2016-04-12	16:58:00	34.1056	-118.263	Y	Y	422.79	667.706	442.839	N	NA	Adult	Female
656M	2925842	ethangold	2016-04-12	NA	2016-04-12	16:58:00	34.1056	-118.263	Y	N	394.417	881.336	NA	N	NA	Adult	Male
657M	2925244	natureinla	2016-04-11	18:22:00	2016-04-12	15:04:00	34.042	-118.395	Y	Y	1316.03	1708.92	1196.26	Y	0	Adult	Male
677A	2869634	ljefe	2016-04-02	18:26:00	2016-04-02	18:30:00	34.4545	-119.75	Y	Y	1158.62	1018.65	327.887	N	NA	Adult	Unknown
677B	2869634	ljefe	2016-04-02	18:26:00	2016-04-02	18:30:00	34.4545	-119.75	Y	Y	1039.13	1130.95	293.522	N	NA	Adult	Unknown
683F	2853691	harleychris77	2016-03-02	14:40:00	2016-03-30	14:22:00	34.0459	-118.091	Y	Y	476.101	380.696	128.698	N	NA	Adult	Female
683M	2853691	harleychris77	2016-03-02	14:40:00	2016-03-30	14:22:00	34.0459	-118.091	Y	Y	386.276	360.575	45.188	N	NA	Adult	Male
706M	2825000	natureinla	2016-03-23	NA	2016-03-24	09:55:00	33.8093	-117.798	N	Y	397.069	133.109+	51.279	N	NA	Adult	Male
709F	2821128	natureinla	2016-03-21	18:04:00	2016-03-23	10:49:00	34.1354	-118.145	Y	Y	526.153	461.11	254.396	N	NA	Adult	Female
709PM	2821128	natureinla	2016-03-21	18:04:00	2016-03-23	10:49:00	34.1354	-118.145	Y	Y	324.944	519.755	240.266	N	NA	Adult	Male
709SM	2821128	natureinla	2016-03-21	18:04:00	2016-03-23	10:49:00	34.1354	-118.145	Y	Y	329.54	184.003	184.003	N	NA	Adult	Male
713F	2818787	watershedla	2016-03-22	20:07:00	2016-03-22	20:11:00	34.0883	-118.28	Y	Y	627.337	744.395	509.909	N	NA	Adult	Female
713M	2818787	watershedla	2016-03-22	20:07:00	2016-03-22	20:11:00	34.0883	-118.28	Y	Y	635.262	708.75	363.083	N	NA	Adult	Male
723F	2795465	natureinla	2016-03-17	09:27:00	2016-03-17	13:57:00	33.6795	-117.881	Y	Y	517.662	1170.27	656.376	N	NA	Adult	Female
723M	2795465	natureinla	2016-03-17	09:27:00	2016-03-17	13:57:00	33.6795	-117.881	Y	Y	495.259	553.004	285.196	N	NA	Adult	Male
727F	2782129	natureinla	2016-03-11	13:31:00	2016-03-14	10:40:00	33.64	-117.885	Y	Y	385.968	275.295	192.838	N	NA	Adult	Female
727M	2782129	natureinla	2016-03-11	13:31:00	2016-03-14	10:40:00	33.64	-117.885	Y	Y	352.629	832.194	427.841	N	NA	Adult	Male
728F	2778704	steviekgold	2016-03-13	10:54:00	2016-03-13	15:48:00	34.2222	-118.036	Y	Y	534.359	470.359	413.178	N	NA	Adult	Female
728M	2778704	steviekgold	2016-03-13	10:54:00	2016-03-13	15:48:00	34.2222	-118.036	Y	Y	539.864	371.502	68.738	N	NA	Adult	Male
72M	6629998	peggywu	2017-04-04	NA	2017-06-13	13:43:00	34.2014	-118.512	Y	Y	662.629	687.21	319.158	N	NA	Adult	Male
732F	2759602	natureinla	2015-03-31	NA	2016-03-08	16:23:00	33.814	-118.123	Y	Y	197.22	228.527	66.283	N	NA	Adult	Female
732M	2759602	natureinla	2015-03-31	NA	2016-03-08	16:23:00	33.814	-118.123	Y	Y	180.643	316.325	191.565	N	NA	Adult	Male
741F	2712175	stacys	2015-02-27	13:15:00	2016-02-23	20:24:00	33.8453	-117.338	Y	Y	315.008	358.842	191.528	N	NA	Adult	Female
741M	2712175	stacys	2015-02-27	13:15:00	2016-02-23	20:24:00	33.8453	-117.338	Y	Y	325.694	195.234	182.428	N	NA	Adult	Male
771F	2350559	mothernaturesdaughter	2014-02-17	NA	2015-11-04	19:13:00	33.6435	-117.947	Y	Y	535.798	445.475	212.4	N	NA	Adult	Female
771M	2350559	mothernaturesdaughter	2014-02-17	NA	2015-11-04	19:13:00	33.6435	-117.947	Y	Y	460.682	827.629	658.056	N	NA	Adult	Male
